# Supplementary material for: Inner southern magnetosphere observation of Mercury via SERENA ion sensors in BepiColombo mission
Source: Nat Commun. 2022 Nov 30;13:7390. doi: 10.1038/s41467-022-34988-x (PMC9712576; doi:10.1038/s41467-022-34988-x)
Supplement: Supplementary file 3 — Source data [file 41467_2022_34988_MOESM3_ESM.xlsx]

## Sheet: Figure 1
Figure 1
X (MSM)	Y (MSM)	Z (MSM)
-232228.41095700217	310014.7269637145	89158.0795245858
-231982.85079464762	309714.6455326704	89067.2721837627
-231737.32123564283	309414.53979980695	88976.4644836696
-231491.82228264783	309114.40977294184	88885.65642449116
-231246.3539333247	308814.25544115284	88794.84800583543
-231000.91619030686	308514.07681225106	88704.03922788438
-230755.5090545512	308213.8738877169	88613.23009062352
-230510.13252855436	307913.6466751121	88522.42059420761
-230264.7866099641	307613.3951631503	88431.6107382622
-230019.47130126008	307313.11935923656	88340.80052294348
-229774.18660333968	307012.8192647265	88249.98994822611
-229528.93251730886	306712.49488153093	88159.17901410388
-229283.7090442269	306412.1462116481	88068.367720597
-229038.5161867006	306111.7732629741	87977.55606783199
-228793.35394228768	305811.3760240797	87886.74405545232
-228548.2223135283	305510.954502456	87795.93168360398
-228303.12130134917	305210.50869962136	87705.11895225605
-228058.05090670887	304910.0386170801	87614.30586140574
-227813.0111304539	304609.5442559848	87523.49241101337
-227568.00197347195	304309.0256176651	87432.67860104915
-227323.02343678777	304008.48270395154	87341.86443150192
-227078.075521435	303707.9155166204	87251.04990236292
-226833.15822830735	303407.3240569797	87160.23501362043
-226588.27155813287	303106.7083258731	87069.41976519785
-226343.4155118579	302806.06832479074	86978.60415708483
-226098.59009057397	302505.40405562706	86887.78818928023
-225853.79529521172	302204.7155202713	86796.9718617449
-225609.0311267668	301904.00272014167	86706.1551744837
-225364.29758606767	301603.2656563798	86615.33812743993
-225119.5946738532	301302.5043300502	86524.5207205592
-224874.92239107893	301001.7187422413	86433.7029538362
-224630.28073852742	300700.90889436495	86342.88482719347
-224385.66971722365	300400.0747880281	86252.06634065679
-224141.0893280772	300099.2164248672	86161.24749415417
-223896.53957210644	299798.3338064869	86070.42828768701
-223652.02045020033	299497.4269344267	85979.60872122562
-223407.5319616187	299196.49580382416	85888.78879452977
-223163.07411049533	298895.54042838275	85797.96850794503
-222918.64689600607	298594.5608030417	85707.14786123853
-222674.2503190289	298293.5569290575	85616.32685435565
-222429.88438041913	297992.5288078141	85525.5054872763
-222185.54907954286	297691.4764346243	85434.68375978715
-221941.2444205364	297390.39982358157	85343.86167219993
-221696.97040273398	297089.29896992695	85253.03922431375
-221452.72702689373	296788.173874898	85162.2164160643
-221208.51429234463	296487.0245334463	85071.39324724139
-220964.33220315917	296185.85095950094	84980.56971816246
-220720.1807586164	295884.6531483923	84889.74582859885
-220476.05995806574	295583.43109540734	84798.92157834559
-220231.96980560117	295282.1848144307	84708.0969677045
-219987.91030041338	294980.91430036846	84617.27199645247
-219743.88144171593	294679.6195480606	84526.44666436425
-219499.88323403802	294378.30057199125	84435.6209718981
-219255.91567581616	294076.9573663624	84344.79491852787
-219011.97876673818	293775.5899270219	84253.96850416067
-218768.0725109131	293474.19826761266	84163.14172911728
-218524.19690585387	293172.78237671836	84072.31459299206
-218280.35195554458	292871.34226779034	83981.48709605614
-218036.53765768092	292569.8779299241	83890.65923792051
-217792.75401653943	292268.38937753433	83799.83101890942
-217549.00102977752	291966.8765998314	83709.00243862288
-217305.27870136348	291665.3396100621	83618.17349733722
-217061.58702870517	291363.77839650575	83527.3441946329
-216817.92601605516	291062.19297340553	83436.51453081878
-216574.29566117853	290760.5833302988	83345.68450549763
-216330.6959682068	290458.9494811246	83254.85411898211
-216087.12693456208	290157.2914141224	83164.02337081828
-215843.58856429212	289855.60914297693	83073.19226132167
-215600.08085502384	289553.9026566105	82982.36079006466
-215356.6038091957	289252.17196270067	82891.52895717454
-215113.1574293166	288950.41706862877	82800.69676276496
-214869.74171286903	288648.6379632168	82709.8642064005
-214626.35666238304	288346.8346540934	82619.03128821935
-214383.00228032554	288045.0071489445	82528.19800832341
-214139.67856425667	287743.15543664136	82437.36436629838
-213896.38551665295	287441.2795246589	82346.53036224775
-213653.1231382662	287139.3794141316	82255.6959961069
-213409.89143150742	286837.4551124772	82164.8612679743
-213166.6903939396	286535.5066085644	82074.02617743105
-212923.52002805917	286233.53390997753	81983.19072458778
-212680.3803346383	285931.53701799305	81892.35490937307
-212437.2713161428	285629.5159401634	81801.51873189336
-212194.19297016607	285327.4706655759	81710.6821917243
-211951.1452992359	285025.40120189055	81619.84528897222
-211708.12830397394	284723.30755001836	81529.00802354654
-211465.14198512954	284421.18971077446	81438.1703953841
-211222.18634353083	284119.0476855796	81347.33240438391
-210979.26138010554	283816.8814763788	81256.49405051368
-210736.36709566475	283514.69108431734	81165.65533366584
-210493.50349247723	283212.4765163635	81074.81625394583
-210250.6705679162	282910.23776080075	80983.97681088898
-210007.86832445036	282607.97482516855	80893.13700459313
-209765.09676294617	282305.68771116046	80802.29683499644
-209522.35588434976	282003.3764204261	80711.45630202966
-209279.6456894069	281701.04095436324	80620.6154056038
-209036.96617880225	281398.681313835	80529.77414562747
-208794.31735327884	281096.2974997833	80438.93252200268
-208551.69921361454	280793.88951358857	80348.0905346549
-208309.11175904935	280491.4573505704	80257.24818330527
-208066.55499374785	280189.0010249462	80166.40546826423
-207824.0289167782	279886.5205315053	80075.56238924089
-207581.5335287345	279584.01587077434	79984.71894614074
-207339.06883023732	279281.4870434497	79893.87513883428
-207096.63482213073	278978.934051149	79803.03096726068
-206854.23150533013	278676.35689559183	79712.18643131909
-206611.85887887282	278373.7555714935	79621.34153075375
-206369.51694671396	278071.1300922498	79530.49626580179
-206127.20570802287	277768.4804530822	79439.65063618832
-205884.9251636981	277465.80665563745	79348.80464184421
-205642.6753143309	277163.10870075587	79257.95828265297
-205400.4561589138	276860.38658283645	79167.11155832339
-205158.2677014647	276557.6403156075	79076.26446909855
-204916.10994126028	276254.8698945681	78985.41701473371
-204673.98287732198	275952.0753145125	78894.56919493449
-204431.88651356217	275649.2565888015	78803.7210099379
-204189.82084917187	275346.4137124682	78712.87245948178
-203947.78588331645	275043.54668107786	78622.02354327889
-203705.78162000675	274740.6555080619	78531.17426158916
-203463.80805812654	274437.7401877184	78440.3246140941
-203221.86519660783	274134.80071444286	78349.47460049558
-202979.95303948785	273831.83710188605	78258.62422104385
-202738.07158431955	273528.84933930193	78167.77347527878
-202496.22083527752	273225.8374408732	78076.92236346855
-202254.4007897555	272922.80139530706	77986.0708851351
-202012.61145152367	272619.7412154782	77895.2190405116
-201770.8528180493	272316.65688995156	77804.36682910546
-201529.12489337014	272013.5484327789	77713.51425117848
-201287.4276750595	271710.4158330575	77622.66130627597
-201045.76116700878	271407.2591042473	77531.80799462076
-200804.12536660014	271104.0782346636	77440.95431572851
-200562.52027604426	270800.87323140574	77350.10026964864
-200320.94589766196	270497.64410170313	77259.24585642804
-200079.40222891068	270194.3908343228	77168.39107559963
-199837.88927373255	269891.1134430677	77077.53592739215
-199596.40702956473	269587.8119165498	76986.68041132041
-199354.95549868137	269284.4862618479	76895.82452743736
-199113.5346832044	268981.1364857701	76804.96827577542
-198872.14458064243	268677.76257711183	76714.11165584422
-198630.78519343404	268374.36454391957	76623.2546677198
-198389.45652232284	268070.9423875987	76532.39731127906
-198148.15856939336	267767.49611463037	76441.53958653763
-197906.89133197308	267464.02571324597	76350.68149299553
-197665.65481243673	267160.531191317	76259.82303071262
-197424.449011642	266857.01255054394	76168.96419957798
-197183.2739302545	266553.4697920175	76078.10499943928
-196942.12956875723	266249.9029163332	75987.24543015732
-196701.01592935302	265946.31193028006	75896.38549175685
-196459.9330093226	265642.69682225166	75805.52518371824
-196218.88081104177	265339.0575999863	75714.66450609337
-195977.85933518762	265035.39426465984	75623.80345873837
-195736.86858234936	264731.70681702317	75532.94204151523
-195495.9085531286	264427.99525787175	75442.08025426717
-195254.9792481185	264124.25958858675	75351.21809684447
-195014.0806680474	263820.4998103337	75260.35556911987
-194773.2128134968	263516.7159238882	75169.49267090073
-194532.37568543624	263212.9079305318	75078.6294022544
-194291.5692834808	262909.07582983683	74987.76576261965
-194050.7936087185	262605.2196235588	74896.90175203884
-193810.04866189678	262301.3393131396	74806.03737037785
-193569.33444207662	261997.43489376706	74715.17261729029
-193328.65095320417	261693.50637913437	74624.30749302672
-193087.99819415307	261389.55376359448	74533.44199719417
-192847.37616531385	261085.57704752297	74442.57612962983
-192606.78486719835	260781.57623140607	74351.70989014844
-192366.22430036432	260477.5513162815	74260.84327861035
-192125.6944638754	260173.50229721423	74169.9762946533
-191885.19536167866	259869.429188077	74079.10893850573
-191644.7269927866	259565.33198388983	73988.24120980618
-191404.28935780644	259261.21068570614	73897.37310839833
-191163.88245554545	258957.0652877127	73806.50463392405
-190923.50628969792	258652.8958028692	73715.63578655718
-190683.1608592436	258348.70222597162	73624.76656592934
-190442.84616331392	258044.48455260316	73533.89697172477
-190202.56220568376	257740.24279588385	73443.0270041236
-189962.30898337936	257435.976943402	73352.15666255327
-189722.0865002106	257131.68700840327	73261.28594719447
-189481.8947553077	256827.37298655833	73170.41485771211
-189241.73374759214	256523.03487234103	73079.54339376063
-189001.60348063306	256218.67267852044	72988.67155546085
-188761.5039517708	255914.2863936063	72897.79934230584
-188521.43516505376	255609.8760318778	72806.92675447774
-188281.39711760107	255305.44158150782	72716.05379141998
-188041.38981304565	255000.98305494172	72625.18045328175
-187801.41324846196	254696.50044000248	72534.30673950362
-187561.46742609708	254391.99374411232	72443.43265007206
-187321.55234825055	254087.46297508196	72352.55818499422
-187081.6680123274	253782.90812184822	72261.68334373053
-186841.8144204402	253478.32919143146	72170.80812627441
-186601.99157459545	253173.72619044947	72079.93253257734
-186362.1994719864	252869.09910702135	71989.05656208689
-186122.43811476426	252564.44794837732	71898.18021478811
-185882.70750511895	252259.77272199737	71807.30349065515
-185643.00764032453	251955.07341620896	71716.42638913223
-185403.33852235868	251650.3500376194	71625.54891017843
-185163.7001515672	251345.60258669706	71534.67105358109
-184924.09253016626	251040.83107067124	71443.79281930812
-184684.5156554381	250736.0354780949	71352.91420679934
-184444.96952941423	250431.21581604233	71262.03521602495
-184205.4541525574	250126.37208522344	71171.1558467693
-183965.96952536737	249821.50428653584	71080.2760988179
-183726.51564831825	249516.6124207385	70989.39597196803
-183487.09252179324	249211.6964884763	70898.51546597421
-183247.70014620858	248906.75649040338	70807.63458062566
-183008.3385220219	248601.79242721177	70716.75331569675
-182769.00764965834	248296.80429975083	70625.87167096994
-182529.70752963118	247991.79210896578	70534.98964622748
-182290.43816242876	247686.7558558757	70444.10724124036
-182051.19954847128	247381.69554135657	70353.2244557935
-181811.9916881469	247076.61116566716	70262.34128964279
-181572.81458168782	246771.50272909866	70171.4577425373
-181333.66822954023	246466.37023237118	70080.57381426339
-181094.55263219317	246161.21367657481	69989.68950456762
-180855.4677901091	245856.03306260705	69898.80481324047
-180616.41370203416	245550.82838469412	69807.9197398427
-180377.39037142266	245245.5996554772	69717.03428449373
-180138.3977970842	244940.34686949538	69626.14844676272
-179899.43597962538	244635.07002819178	69535.26222644492
-179660.50491948272	244329.76913254306	69444.37562328146
-179421.60461522645	244024.44417617875	69353.48863681796
-179182.7350704624	243719.09517225684	69262.60126720105
-178943.89628404836	243413.72211563977	69171.71351398632
-178705.08825473656	243108.32500059647	69080.82537674079
-178466.310985869	242802.90383953333	68989.93685555286
-178227.56447468608	242497.4586208459	68899.04794981571
-177988.84872501346	242191.9893585444	68808.15865966045
-177750.16373567987	241886.49604743414	68717.26898465036
-177511.509505302	241580.97868155947	68626.37892433064
-177272.88603726978	241275.43727332912	68535.48847878983
-177034.29332855612	240969.87181020997	68444.59764738589
-176795.731382664	240664.2823051816	68353.70643019871
-176557.20019682203	240358.66874671102	68262.8148266167
-176318.699774714	240053.03114860156	68171.92283674801
-176080.23011357064	239747.3694993387	68081.0304599707
-175841.7912152784	239441.68380567132	67990.13769619126
-175603.38308167667	239135.97407393836	67899.24454531031
-175365.0057096375	238830.24029167055	67808.35100665111
-175126.6591011001	238524.48246554658	67717.45708011572
-174888.34325799666	238218.70060264855	67626.56276562103
-174650.05817747317	237912.89469123565	67535.66806252612
-174411.80386149068	237607.06473829746	67444.7729707346
-174173.5803102751	237301.21074428706	67353.87748994016
-173935.38752573723	236995.3327159581	67262.98162005884
-173697.2255049134	236689.4306412258	67172.08536041783
-173459.09424951888	236383.50452647347	67081.18871089922
-173220.9937597036	236077.55437150758	66990.2916711831
-172982.92403588275	235771.58017756365	66899.39424099555
-172744.88507853504	235465.58194613009	66808.4964200619
-172506.87688783207	235159.5596772038	66717.59820806787
-172268.89946372167	234853.5133701301	66626.69960468118
-172030.9528066198	234547.4430261228	66535.80060962467
-171793.03691698445	234241.34864657294	66444.90122260666
-171555.15179487862	233935.23023128387	66354.00144329845
-171317.2974403464	233629.08778004965	66263.10127136749
-171079.47385372318	233322.92129368102	66172.20070651585
-170841.68103539277	233016.73077330354	66081.29974844385
-170603.91898561444	232710.5162195408	65990.39839685558
-170366.1877043329	232404.27763199038	65899.49665137964
-170128.4871916422	232098.01501030935	65808.59451169654
-169890.81744826364	231791.72835603493	65717.69197765959
-169653.17847200873	231485.41766285733	65626.78904842793
-169415.57026664092	231179.08294370165	65535.88572420007
-169177.9928305211	230872.72419178873	65444.98200443719
-168940.44616370663	230566.34140736802	65354.07788879862
-168702.93026500035	230259.934585264	65263.17337679937
-168465.44513792745	229953.50373908062	65172.26846846953
-168227.99078095975	229647.04886258574	65081.363163293834
-167990.5671924264	229340.5699489858	64990.457460719146
-167753.17437576654	229034.0670115171	64899.551360774174
-167515.81232809194	228727.5400388411	64808.64486276508
-167278.48105290707	228420.98904409885	64717.73796672071
-167041.18054692348	228114.4140146021	64626.83067192066
-166803.91081327468	227807.81496223152	64535.922978330025
-166566.6718486797	227501.19187427204	64445.01488523056
-166329.46365670193	227194.54476420814	64354.106392643036
-166092.28623445993	226887.87362090283	64263.19749988377
-165855.1395903332	226581.17847637206	64172.28820750238
-165618.02371565535	226274.4592980203	64081.37851413447
-165380.93860727857	225967.71607514776	63990.46841898638
-165143.88427173495	225660.9488305923	63899.557922500826
-164906.86070600105	225354.15755264778	63808.647023956815
-164669.8679121232	225047.34224927085	63717.735723198784
-164432.90589012133	224740.50292049328	63626.824019854146
-164195.97464129596	224433.63957134684	63535.91191366773
-163959.07416233068	224126.75218895293	63444.99940389577
-163722.20445497605	223819.84078033114	63354.0864903356
-163485.36551946469	223512.90534619323	63263.173172627576
-163248.55735583027	223205.94588685274	63172.2594503765
-163011.77996407764	222898.9624023331	63081.34532318868
-162775.03334416408	222591.95489269646	62990.43079066243
-162538.31749775523	222284.9233642178	62899.515852591154
-162301.6324214845	221977.86780438272	62808.60050818967
-162064.97811700686	221670.78821937507	62717.684757244744
-161828.35458429292	221363.68460950226	62626.768599346615
-161591.76182185096	221056.55696903152	62535.85203393451
-161355.19983303483	220749.40531107452	62444.93506097977
-161118.66861610397	220442.22962916538	62354.01767983759
-160882.16817075558	220135.02992245846	62263.099890103535
-160645.6984968359	219827.8061903454	62172.18169133899
-160409.2595943171	219520.55843318396	62081.26308310956
-160172.85146336563	219213.28665186052	61990.3440650289
-159936.4741024307	218905.99084065287	61899.42463649658
-159700.12751463367	218598.6710117744	61808.504797434885
-159463.8116981236	218291.3271585216	61717.5845472354
-159227.5266511907	217983.9592746074	61626.66388526417
-158991.2723771155	217676.56737302232	61535.74281146752
-158755.04887419112	217369.15144754684	61444.82132522022
-158518.85614050197	217061.71149122014	61353.89942588218
-158282.69417915528	216754.2475164374	61262.977113356756
-158046.5629870647	216446.75951166495	61172.054386872805
-157810.46256730027	216139.2474890073	61081.13124632873
-157574.39291610397	215831.7114347527	60990.20769087578
-157338.35403654532	215524.15136098227	60899.28372040196
-157102.3459253809	215216.5672557777	60808.359334113884
-156866.36858591548	214908.95913236492	60717.43453192256
-156630.4220147953	214601.32697836374	60626.50931300967
-156394.50621339103	214293.67079946873	60535.58367708456
-156158.62118305668	213985.99060148915	60444.657623828796
-155922.76692026158	213678.28637153626	60353.73115241305
-155686.94342645718	213370.55811553763	60262.804262525635
-155451.15070143595	213062.80583357194	60171.87695368986
-155215.38874677062	212755.02953225747	60080.94922563697
-154979.6575591252	212447.22919930582	59990.021077504505
-154743.9571397841	212139.40484047122	59899.09250898622
-154508.28748833697	211831.55645463732	59808.163519558206
-154272.64860447933	211523.68404133245	59717.23410872429
-154037.04048800806	211215.7876008951	59626.30427599405
-153801.46313886507	210907.86713342127	59535.374020876356
-153565.91655664254	210599.92263821512	59444.44334285197
-153330.4007408005	210291.95411418393	59353.512241366516
-153094.91569132113	209983.9615617646	59262.58071595223
-152859.46140821808	209675.94498182955	59171.64876613772
-152624.03789098922	209367.90437353204	59080.716391355876
-152388.64513919936	209059.83973584164	58989.78359108572
-152153.28315260017	208751.75106876448	58898.85036479787
-151917.95193103908	208443.63837265168	58807.916711996906
-151682.65147254517	208135.50164077608	58716.98263194351
-151447.38177979644	207827.34088441974	58626.04812444742
-151212.14285075775	207519.15609654092	58535.113188796
-150976.9346835573	207210.9472710933	58444.17782426063
-150741.75728110725	206902.714420322	58353.24203066657
-150506.61064145563	206594.4575374619	58262.30580728974
-150271.49476260552	206286.1766161475	58171.369153389875
-150036.40964736446	205977.87166809977	58080.432068767404
-149801.35529199257	205669.5426801075	57989.4945524948
-149566.33169961828	205361.1896651739	57898.55660439942
-149331.33886655414	205052.8126103299	57807.6182235471
-149096.3767952809	204744.41152621724	57716.679409696815
-148861.44548193505	204435.98639923718	57625.74016188755
-148626.54492957995	204127.53724220715	57534.800479925696
-148391.67513471184	203819.06404298684	57443.86036290204
-148156.83609843833	203510.56680694866	57352.91981040174
-147922.02782168775	203202.04553899786	57261.978821990575
-147687.25030090346	202893.50022678572	57171.037396727996
-147452.5035373963	202584.93087651258	57080.0955342216
-147217.78753041837	202276.3374867526	56989.153233846264
-146983.10228108335	201967.7200630294	56898.21049517467
-146748.44778582867	201659.07859302708	56807.267317267026
-146513.8240459442	201350.41308310558	56716.323699703826
-146279.23106057232	201041.72353147538	56625.379641842446
-146044.66882889965	200733.00993625238	56534.43514302997
-145810.13735111128	200424.27229852558	56443.490202851746
-145575.63662584298	200115.5106168514	56352.54482033743
-145341.16665266838	199806.72489005927	56261.598995003194
-145106.72743084066	199497.9151166416	56170.652726190936
-144872.31895992043	199189.0812965634	56079.706013277224
-144637.94123800975	198880.22342404036	55988.758855484084
-144403.59426791943	198571.34151138787	55897.81125253811
-144169.2780471396	198262.43555081898	55806.86320358458
-143934.9925747935	197953.50554042746	55715.91470793815
-143700.73785028106	197644.5514796242	55624.965764946384
-143466.5138714881	197335.57336200273	55534.01637378251
-143232.32064092965	197026.5711988516	55443.06653413022
-142998.15815615677	196717.54498274115	55352.11624513105
-142764.02641497197	196408.49470684296	55261.165505929246
-142529.92541997932	196099.42038300922	55170.21431621397
-142295.8551671615	195790.32199748262	55079.2626749329
-142061.81565895927	195481.19956158375	54988.31058175575
-141827.80689151408	195172.0530625254	54897.35803562913
-141593.8288674136	194862.88251189687	54806.40503623719
-141359.88158241136	194553.68789542507	54715.45158248112
-141125.96503755284	194244.46921914746	54624.49767386877
-140892.07923372093	193935.22648834586	54533.543309862966
-140658.22416658053	193625.95968831048	54442.58848934905
-140424.399837177	193316.66882535254	54351.63321181562
-140190.60624494194	193007.35389908758	54260.67747657729
-139956.84339035224	192698.01491350826	54169.72128304475
-139723.11126938267	192388.65185529075	54078.76463012645
-139489.40988295156	192079.26473023623	53987.80751727407
-139255.73923015158	191769.85353667263	53896.84994374617
-139022.09930996175	191460.41827333884	53805.89190877106
-138788.4901216741	191150.9589394035	53714.933411632526
-138554.9116644143	190841.47553394677	53623.97445155582
-138321.36393712574	190531.96805521235	53533.01502777727
-138087.8469388682	190222.43650172805	53442.05513951622
-137854.3606688272	189912.8808728453	53351.094786028785
-137620.90512608257	189603.30116731793	53260.133966527894
-137387.480307795	189293.697376743 5	3169.17268002887
-137154.08621613352	188984.06951183078	53078.210926085274
-136920.72284887492	188674.41756649574	52987.248703784746
-136687.39020531488	188364.7415405479	52896.28601234762
-136454.08828253194	188055.04142546206	52805.322850761666
-136220.81708261961	187745.31723153457	52714.35921857125
-135987.5766014387	187435.568945526	52623.39511461849
-135754.36684140432	187125.79657936984	52532.43053848127
-135521.1877993889	186816.00012384157	52441.465489094786
-135288.03947274777	186506.17957127435	52350.49996545134
-135054.92186398862	186196.33493407388	52259.53396713095
-134821.83496846093	185886.46619707972	52168.56749289409
-134588.7787865574	185576.57336466512	52077.60054206698
-134355.75331898432	185266.6564423199	51986.633114010976
-134122.75856135765	184956.71541604557	51895.66520750183
-133889.79451437335	184646.75029144168	51804.6968218982
-133656.86117688267	184336.7610666766	51713.72795633603
-133423.95854881604	184026.74774492026	51622.75861004953
-133191.0866260195	183716.71031292542	51531.78878185549
-132958.24540907386	183406.64877590633	51440.818471064515
-132725.43489641504	183096.5631310082	51349.84767675369
-132492.65508678035	182786.45337625514	51258.87639802561
-132259.90597914383	182476.31951099454	51167.90463400747
-132027.1875723791	182166.1615339724	51076.93238380693
-131794.4998649687	181855.97944266215	50985.95964649748
-131561.84285577695	181545.77323572055	50894.98642118306
-131329.21654346673	181235.542911368	50804.01270692614
-131096.62092477333	180925.2884603772	50713.03850258769
-130864.05600199878	180615.00989483082	50622.063807647966
-130631.52177238237	180304.70720753918	50531.088621010334
-130399.01823428876	179994.38039559312	50440.11294170049
-130166.54538463484	179684.02945052925	50349.13676857216
-129934.10322525867	179373.65438306637	50258.16010103851
-129701.69175154777	179063.25517869068	50167.18293776103
-129469.31096534894	178752.83184826534	50076.20527816322
-129236.96086216392	178442.3843780443	49985.22712092258
-129004.6414436375	178131.91277798003	49894.24846538738
-128772.35270477967	177821.4170323855	49803.26931018981
-128540.09464744668	177510.89715229478	49712.289654706954
-128307.86726707267	177200.3531237548	49621.30949761493
-128075.67056353428	176889.7849502761	49530.32883803026
-127843.50453680095	176579.19263535473	49439.347675129095
-127611.36918245773	176268.57616592568	49348.36600757253
-127379.26450061159	175957.93554632505	49257.38383451283
-127147.19048937893	175647.27077316755	49166.40115490298
-126915.14714726468	175336.58184485216	49075.41796770037
-126683.13447301846	175025.86876042056	48984.4342719024
-126451.15246474852	174715.13151665323	48893.45006642853
-126219.20112024955	174404.37010924803	48802.465350164115
-125987.28043786097	174093.5845360268	48711.480122033594
-125755.39041638079	173782.77479636326	48620.49438102653
-125523.53105438007	173471.94088927275	48529.50812609876
-125291.70235001016	173161.08281170274	48438.52135613283
-125059.90430102563	172850.20055939144	48347.53406999178
-124828.13690405496	172539.29412360344	48256.546266391255
-124596.40016081765	172228.36351562277	48165.557944625216
-124364.69406787184	171917.40872644217	48074.56910337103
-124133.01862142295	171606.42974601747	47983.57974130294
-123901.37382324821	171295.42658571017	47892.58985769786
-123669.75966863653	170984.39923201254	47801.599451085334
-123438.17615872023	170673.3476939097	47710.60852065292
-123206.62328796665	170362.2719547421	47619.61706485167
-122975.10105619654	170051.17201867222	47528.62508272906
-122743.60946325821	169740.0478895782	47437.63257329332
-122512.14850383873	169428.89955219376	47346.63953500371
-122280.71817789518	169117.7270110535	47255.64596688253
-122049.31848471618	168806.53026838764	47164.65186790379
-121817.949419259	168495.30930841438	47073.657236639774
-121586.61098042954	168184.06413448692	46982.66207173285
-121355.30316687402	167872.7947451511	46891.66637218329
-121124.02597623006	167561.50113635624	46800.67013673348
-120892.7794065585	167250.18330595992	46709.67336417294
-120661.56345580287	166938.84125118962	46618.676053265895
-120430.37812152403	166627.47496788652	46527.6782027295
-120199.22340201287	166316.08445474616	46436.679811363065
-119968.09929329393	166004.66970195484	46345.68087770383
-119737.00579632672	165693.23071853997	46254.6814008298
-119505.9429074523	165381.76749576943	46163.681379294336
-119274.91062422429	165070.28002993538	46072.680811806385
-119043.90894283919	164758.76831179817	45981.67969687746
-118812.93786447891	164447.23235165255	45890.67803358805
-118581.99738346547	164135.67213321666	45799.6758202662
-118351.08750028693	163824.08766421032	45708.67305588516
-118120.20820940334	163512.47892893187	45617.66973876582
-117889.35951210979	163200.8459384002	45526.6658679769
-117658.54140261002	162889.1886760397	45435.661441783974
-117427.75388005305	162577.50714455475	45344.65645901375
-117196.99694214376	162265.8013409794	45253.65091830564
-116966.27058752938	161954.07126650546	45162.644818414876
-116735.5748111188	161642.31690741106	45071.63815766301
-116504.9096118656	161330.53826574076	44980.6309348221
-116274.2749870287	161018.735337491	44889.623148459585
-116043.67093432425	160706.90811984322	44798.61479718753
-115813.09745064103	160395.05660729005	44707.60587952979
-115582.55453398277	160083.18079863687	44616.59639413014
-115352.0421816506	159771.28068990578	44525.5863395292
-115121.56038907335	159459.35627004283	44434.57571406151
-114891.10915705992	159147.4075487024	44343.564516659324
-114660.68848119886	158835.4345155539	44252.552745655485
-114430.29835856445	158523.43716616463	44161.54039955879
-114199.93878511037	158211.4154914462	44070.52747671557
-113969.60976104706	157899.36949942913	43979.51397597963
-113739.31127995272	157587.29917191155	43888.49989540757
-113509.043342406	157275.20451841268	43797.48523389385
-113278.80594284693	156963.0855243093	43706.46998957465
-113048.59907983917	156650.94219129524	43615.454161086214
-112818.42275177622	156338.77452043793	43524.437747019954
-112588.2769525127	156026.58249504617	43433.42074544397
-112358.16168080574	155714.36611774357	43342.40315499262
-112128.07693358508	155402.1253840709	43251.38497405873
-111898.02270932094	155089.86029574677	43160.366201234625
-111667.99900203288	154777.57083683557	43069.34683455644
-111438.00581047329	154465.25701041738	42978.326872622274
-111208.0431309611	154152.9188098565	42887.306313746034
-110978.11095861928	153840.55622415373	42796.28515609344
-110748.20929390236	153528.16926271823	42705.26339841362
-110518.33813173894	153215.75791383762	42614.241038837434
-110288.49746879035	152903.32217278576	42523.218075666526
-110058.68730067533	152590.862030362	42432.19450709901
-109828.90762718116	152278.3774941473	42341.17033179031
-109599.15844320526	151965.86855241636	42250.14554781018
-109369.43974392608	151653.33519479452	42159.120153275115
-109139.75152907331	151340.77742859977	42068.09414681274
-108910.09379205972	151028.19523694858	41977.06752632972
-108680.46653132932	150715.5886219768	41886.040290257224
-108450.86974424326	150402.95758238676	41795.012436921956
-108221.30342431788	150090.30210153828	41703.9839642247
-107991.76756998562	149777.62218209318	41612.95487057175
-107762.2621770612	149464.91781681977	41521.92515410186
-107532.78724253907	149152.18900287626	41430.894813054925
-107303.34276435302	148839.43574122468	41339.86384577462
-107073.92873372928	148526.65800709993	41248.83224984318
-106844.54515212055	148213.85581508197	41157.80002397943
-106615.19201378747	147901.02915228804	41066.767166092235
-106385.86931541328	147588.17801510432	40975.73367433704
-106156.5770528502	147275.30239687688	40884.69954678951
-105927.31522237197	146962.4022928626	40793.66478154042
-105698.08381883365	146649.47769247374	40702.62937653147
-105468.88284094587	146336.52860048314	40611.59333011359
-105239.71228156613	146023.5549989099	40520.55663997287
-105010.57214016892	145710.55689563227	40429.519304539484
-104781.46240907571	145397.53427083656	40338.481321403786
-104552.38308613206	145084.48712596085	40247.44268879625
-104323.33416927118	144771.4154634824	40156.403404937606
-104094.3156508113	144458.3192635345	40065.36346740103
-103865.32752807952	144145.19852619845	39974.32287432183
-103636.3697970005	143832.05324610745	39883.281623652925
-103407.44245321951	143518.88341670064	39792.239713324845
-103178.54549289323	143205.68903385376	39701.19714130763
-102949.67891089099	142892.470088242	39610.15390538616
-102720.84270335104	142579.22657562196	39519.11000352945
-102492.03686562635	142265.95848894914	39428.065433570395
-102263.26139280964	141952.66582030093	39337.020193327946
-102034.51627963422	141639.3485599892	39245.974280538605
-101805.80152445429	141326.00671312702	39154.9276933643
-101577.1171211597	141012.64026711957	39063.880429433186
-101348.46306407727	140699.24921139353	38972.832486419145
-101119.83935118093	140385.83354956514	38881.78386239657
-100891.24597448006	140072.3932623105	38790.73455475705
-100662.68293113358	139758.9283500947	38699.684561441085
-100434.15021572982	139445.4388039362	38608.63388013536
-100205.64782540682	139131.9246246033	38517.582508757354
-99977.17575269403	138818.38579508002	38426.53044470451
-99748.73399382987	138504.82231299518	38335.47768578247
-99520.32254368633	138191.2341705933	38244.42422963846
-99291.9413974069	137877.62136146694	38153.37007393191
-99063.5905500389	137563.98387878682	38062.31521629766
-98835.2699967096	137250.32171614602	37971.25965436139
-98606.97972961236	136936.63485629688	37880.20338541767
-98378.71974735492	136622.9233062168	37789.146407474356
-98150.49004401987	136309.1870549503	37698.08871813007
-97922.29061145528	135995.42608630017	37607.030314337666
-97694.12144789196	135681.64040514227	37515.97119413971
-97465.9825445881	135367.8299909376	37424.911354673655
-97237.87389854786	135053.9948456258	37333.850793672995
-97009.79550546456	134740.13496588494	37242.78950874293
-96781.74735639815	134426.25033062187	37151.727496929496
-96553.72944770634	134112.34093948797	37060.66475588147
-96325.74177296266	133798.4067815427	36969.6012829193
-96097.78432687967	133484.44785030247	36878.537075458466
-95869.85710447191	133170.4641403919	36787.47213095478
-95641.96009949235	132856.45564189824	36696.406446692985
-95414.09330540408	132542.42234414743	36605.34001991561
-95186.25671528873	132228.36423447917	36514.2728478171
-94958.45032678796	131914.2813186104	36423.20492808594
-94730.67413182967	131600.17358008638	36332.136257747465
-94502.92812265796	131286.04100350314	36241.066833841716
-94275.21229655237	130971.88359359198	36149.996653971495
-94047.52664425349	130657.7013296121	36058.925714999416
-93819.87116089812	130343.49420807831	35967.85401424546
-93592.24584225542	130029.26222800567	35876.781549091706
-93364.6506781403	129715.00536553047	35785.70831623769
-93137.08566385249	129400.72361820393	35694.63431299706
-92909.55079314018	129086.41697774277	35603.55953647196
-92682.04605900441	128772.08543315313	35512.48398367413
-92454.5714559523	128457.72897921511	35421.40765176523
-92227.12697684142	128143.34760466494	35330.330537714115
-91999.71261302494	127828.94129233567	35239.25263829264
-91772.32836118847	127514.51004622306	35148.173950863355
-91544.97421286012	127200.05385030874	35057.094472164856
-91317.65015958779	126885.57268877188	34966.014198986646
-91090.35619628195	126571.06655881308	34874.93312841816
-90863.09231722436	126256.53545572679	34783.85125747716
-90635.85851155786	125941.97935506346	34692.76858260081
-90408.6547748049	125627.39825671786	34601.68510090093
-90181.48109913431	125312.79214822932	34510.60080911945
-89954.33747916136	124998.16102682985	34419.51570424701
-89727.2239024336	124683.50486216284	34328.429782445404
-89500.14036681094	124368.8236642146	34237.34304104553
-89273.08686286955	124054.11741506873	34146.25547652861
-89046.06338339488	123739.38610518316	34055.16708559342
-88819.06992040206	123424.6297224859	33964.07786485
-88592.10646508548	123109.84825190456	33872.987810784434
-88365.17301185697	122795.04169086544	33781.89692024037
-88138.2695502599	122480.2100180275	33690.80518947918
-87911.39607368584	122165.35322745367	33599.71261519502
-87684.55257606288	121850.47131532845	33508.61919408296
-87457.73904690715	121535.56426078781	33417.52492239302
-87230.95547835132	121220.63205346593	33326.42979655706
-87004.20186265287	120905.67468360077	33235.33381309076
-86777.47819121621	120590.69213832803	33144.23696832524
-86550.78445588239	120275.6844066808	33053.139258650524
-86324.12064873191	119960.65147875618	32962.04068045719
-86097.48675899436	119645.59333387521	32870.941229804936
-85870.88278102351	119330.50997136274	32779.840903289514
-85644.30870359852	119015.40136929098	32688.739696867917
-85417.76452078785	118700.26752611407	32597.637607069497
-85191.25022100426	118385.10841908542	32506.534629779853
-84964.76579798374	118069.92404563614	32415.430761428535
-84738.31123920839	117754.71437982903	32324.32599773592
-84511.88653807032	117439.47941829928	32233.22033507326
-84285.49168489395	117124.21914655356	32142.113769433287
-84059.12666968122	116808.93354855964	32051.006296760883
-83832.79148380141	116493.62261394368	31959.89791309976
-83606.48611559623	116178.28632102054	31868.788614163663
-83380.21055966154	115862.92467244329	31777.67839634956
-83153.96480418171	115547.5376461398	31686.567255278205
-82927.74883765513	115232.12522183415	31595.45518658834
-82701.56265203416	114916.68739230455	31504.342186301044
-82475.40623886039	114601.2241495974	31413.22825037351
-82249.27958458854	114285.7354657338	31322.113374106113
-82023.18268144339	113970.221335778	31230.99755348912
-81797.11551919697	113654.6817454155	31139.88078418195
-81571.07808634592	113339.11667521777	31048.763061683567
-81345.07037333837	113023.52611430337	30957.644381675265
-81119.09236968521	112707.91004787145	30866.52473970967
-80893.14406320569	112392.26845470628	30775.404131124516
-80667.22544596206	112076.6013311529	30684.282551717057
-80441.33650409215	111760.9086498527	30593.15999656415
-80215.47722901747	111445.1904048215	30502.036461353164
-79989.6476070622	111129.44657026695	30410.911941118917
-79763.84762854662	110813.67713611723	30319.786431342407
-79538.07728268065	110497.88208865155	30228.659927356857
-79312.3365576475	110182.06141021394	30137.53242434038
-79086.62544205828	109866.21508512185	30046.40391748979
-78860.94392475048	109550.34309870662	29955.274402011382
-78635.29199362268	109234.44543310974	29864.14387295895
-78409.66963439756	108918.52206236072	29773.012325115058
-78184.0768387931	108602.5729838889	29681.879753900932
-77958.51359153283	108286.59816836065	29590.746153939792
-77732.97988350905	107970.5976106754	29499.61152051003
-77507.47569993626	107654.57128421355	29408.47584820426
-77282.00102929967	107338.51917485952	29317.339131954544
-77056.55585886726	107022.4412646027	29226.201366535297
-76831.14017575455	106706.33753498878	29135.062546664238
-76605.75396756646	106390.20796947171	29043.922667085426
-76380.39722000074	106074.05254491692	28952.781722285603
-76155.06992188409	105757.87125056236	28861.639707075392
-75929.77205767675	105441.66405858932	28770.49661574604
-75704.50362384999	105125.43098875601	28679.352443904598
-75479.26459565974	104809.17197867497	28588.207184664836
-75254.0549570515	104492.88699964821	28497.060832187643
-75028.87469900274	104176.57605097137	28405.913381362254
-74803.72380836256	103860.23911501936	28314.76482670385
-74578.60227024212	103543.87617090896	28223.615162078517
-74353.51007065034	103227.48719875919	28132.46438182556
-74128.4471954578	102911.07217947092	28041.312480104385
-73903.41362839956	102594.63108549203	27950.159450785708
-73678.40935614659	102278.16390196203	27859.00528803137
-73453.43436602692	101961.67061627134	27767.849986048543
-73228.4886387901	101645.15119100134	27676.69353824416
-73003.57216117637	101328.60561226105	27585.53593869226
-72778.6849178944	101012.03385834594	27494.377181164844
-72553.8268949599	100695.4359139109	27403.217259562978
-72328.99807509914	100378.81175036058	27312.056167358907
-72104.19844125418	100062.1613406379	27220.893898004106
-71879.42798004369	99745.4846726825	27129.730445352663
-71654.68667365357	99428.78171716562	27038.565802689576
-71429.97450585364	99112.05245175661	26947.39996343374
-71205.29146226686	98795.29686140276	26856.232921185503
-70980.63752309346	98478.51491089407	26765.064668859148
-70756.01267121869	98161.706575156 2	6673.895199658407
-70531.41689278484	97844.87184307343	26582.724507110022
-70306.8501693536	97528.01068569097	26491.552584150053
-70082.3124833074	97211.12307769095	26400.379423772378
-69857.80381566707	96894.20898918014	26309.205018784283
-69633.32415004278	96577.2684007285	26218.02936221272
-69408.87347011371	96260.30129344254	26126.852447065525
-69184.4517543998	95943.3076292964 2	6035.674265694706
-68960.05898598225	95626.28738815745	25944.494810951615
-68735.69514491913	95309.24053866454	25853.314075264792
-68511.3602154452	94992.16706637816	25762.13205148832
-68287.05417776099	94675.0669415535	25670.94873198749
-68062.77701037374	94357.94012859966	25579.764108862026
-67838.52869444617	94040.78660228796	25488.578174473307
-67614.30921343467	93723.60634744626	25397.39092137664
-67390.11854365807	93406.39932150157	25306.202341278116
-67165.95666691856	93089.16550349072	25215.012426441048
-66941.82356147168	92771.90485962403	25123.821168674578
-66717.71920977946	92454.61737274869	25032.628560199348
-66493.64358966232	92137.30300850786	24941.4345926679
-66269.59667772485	91819.96172794931	24850.239257515346
-66045.57845491305	91502.59351029851	24759.042546635716
-65821.58889974475	91185.19832539895	24667.844451577785
-65597.62799057018	90867.77614313184	24576.644963785657
-65373.69570549324	90550.32693318547	24485.444074668092
-65149.7920222631	90232.85066459593	24394.241775482653
-64925.91691743039	89915.34730200298	24303.038057308182
-64702.07036841489	89597.81681450646	24211.83291126534
-64478.252351853625	89280.2591686275	24120.6263282879
-64254.46638378847	88962.67288048731	24029.42528500966
-64030.70535410525	88645.06081732485	23938.215783052667
-63806.97278561506	88327.42149481594	23847.004816543867
-63583.26865769451	88009.75489284344	23755.79237647628
-63359.59294466659	87692.06097265192	23664.578453175665
-63135.94561922038	87374.33968926899	23573.363036790037
-62912.32665823691	87056.59101475039	23482.14611786751
-62688.73603894134	86738.81492566869	23390.927686655275
-62465.173731981995	86421.01136897657	23299.707733092662
-62241.63971311924	86103.18031724227	23208.48624712951
-62018.13395485925	85785.32172773412	23117.263218571567
-61794.65643314414	85467.43557240644	23026.03863755868
-61571.20711880643	85149.52180626267	22934.812493286132
-61347.78598659004	84831.58039827776	22843.584775567706
-61124.39301008697	84513.61131386709	22752.355474002616
-60901.02815629357	84195.61449441945	22661.124577260056
-60677.691402802295	83877.58992324551	22569.89207513111
-60454.38271935014	83559.53755376322	22478.657956466785
-60231.102075698494	83241.45734137791	22387.422209961143
-60007.84944505728	82923.34925368376	22296.1848247924
-59784.624795460055	82605.2132406988	22204.94578933115
-59561.42809810678	82287.04926528777	22113.705092230142
-59338.259322814025	81968.85728580022	22022.46272191336
-59115.11843737606	81650.63725357207	21931.2186665035
-58892.00541446612	81332.38913982324	21839.97291461196
-58668.92021909048	81014.11288769892	21748.725453740168
-58445.862821798444	80695.80846229172	21657.47627205462
-58222.83318925567	80377.47581400984	21566.22535723863
-57999.831288990885	80059.11489915168	21474.972696797468
-57776.8570882931	79740.72567201516	21383.71827834342
-57553.91055231219	79422.30808271014	21292.462088805565
-57330.9916498727	79103.86209311566	21201.204115841283
-57108.100344529055	78785.38765001604	21109.94434591302
-56885.23660131279	78466.884702248 2	1018.68276611489
-56662.400386757414	78148.35320920571	20927.419363174868
-56439.59166251011	77829.79311053848	20836.154123412274
-56216.81039669019	77511.20437316615	20744.887033592946
-55994.05654868939	77192.58693129521	20653.618079430365
-55771.330083005574	76873.94073964251	20562.34724720771
-55548.630962201256	76555.26574722886	20471.074522709187
-55325.95914843976	76236.56190279027	20379.7998916392
-55103.31460160084	75917.82914618126	20288.523339416362
-54880.69728337895	75599.0674278258	20197.244851355514
-54658.10715668079	75280.27670260468	20105.964412907007
-54435.544178330994	74961.45690397269	20014.682008621687
-54213.0083069353	74642.60797219395	19923.39762334188
-53990.49950462886	74323.72986485824	19832.111241880833
-53768.01772620157	74004.82251006248	19740.822848372016
-53545.56293363787	73685.8858676187	19649.532427362104
-53323.13507949064	73366.91985992622	19558.239962518695
-53100.73412057492	73047.92443012533	19466.945437428363
-52878.36001663919	72728.89953117564	19375.64883631018
-52656.012718860686	72409.84508669519	19284.35014200679
-52433.692185595195	72090.76104925139	19193.049338022694
-52211.39836712389	71771.64734200152	19101.746406823564
-51989.13121739954	71452.50390254662	19010.441331269943
-51766.890692702626	71133.33067819988	18919.134094491965
-51544.676740990806	70814.12759121276	18827.824677869925
-51322.48931638362	70494.8945837616	18736.51306395404
-51100.32836725252	70175.63158043672	18645.199234192758
-50878.193843405665	69856.33851147108	18553.883170197543
-50656.085697326445	69537.01532144683	18462.564853506155
-50434.00387411748	69217.66192554736	18371.24426492078
-50211.948323285695	68898.27825882737	18279.92138553209
-49989.91899161635	68578.86424927803	18188.596195704144
-49767.91582556207	68259.41982499145	18097.268675694468
-49545.93876815053	67939.94490175229	18005.938805292735
-49323.98776834304	67620.4394215074	17914.606564646354
-49102.0627660274	67300.90329091021	17823.271933013904
-48880.163704597515	66981.3364362869	17731.934889316402
-48658.29052956764	66661.7387908565	17640.595412986266
-48436.443178203146	66342.11025915238	17549.253482178006
-48214.62159302096	66022.4507691829	17457.909075379594
-47992.825713280006	65702.76023804425	17366.562170504465
-47771.05547742574	65383.03858166213	17275.21274530861
-47549.31082170391	65063.28570994256	17183.860777001493
-47327.591683737424	64743.50154164368	17092.50624262034
-47105.89800008731	64423.68599243899	17001.149119097343
-46884.22970534764	64103.838974918945	16909.789382633648
-46662.58673050186	63783.96038715357	16818.42700915161
-46440.9690106356	63464.05014904734	16727.061974512988
-46219.376476798134	63144.10816413479	16635.69425421365
-45997.809060464846	62824.13434405734	16544.32382313358
-45776.26668837945	62504.12858348724	16452.95065555117
-45554.74929024151	62184.090790713686	16361.574725937775
-45333.256793954766	61864.02087131526	16270.196008162795
-45111.78912499155	61543.9187225042	16178.814475801351
-44890.3462060332	61223.78423550246	16087.430101589081
-44668.92796293394	60903.6173167738	15996.042858474815
-44447.534317691934	60583.417861259746	15904.65271858048
-44226.165191013526	60263.18576048326	15813.259653844714
-44004.82050053098	59942.92090004563	15721.86363528304
-43783.50016761547	59622.62318079281	15630.46463438157
-43562.20410800693	59302.29248635853	15539.06262149713
-43340.93223576338	58981.92869912898	15447.657566355301
-43119.684468643965	58661.53171780087	15356.249438967101
-42898.46071581176	58341.10141095678	15264.838208164045
-42677.26088883489	58020.63766105081	15173.423842601496
-42456.084900197566	57700.14035907895	15082.006310654117
-42234.93265420417	57379.609366785 1	4990.58557955053
-42013.8040588704	57059.044564562995	14899.16161663592
-41792.699021376204	56738.44583517057	14807.734388659675
-41571.61744181925	56417.81303734309	14716.303861287855
-41350.55922296669	56097.14604352902	14624.870000276835
-41129.52426421287	55776.44471990033	14533.432770368549
-40908.512465540894	55455.70893809765	14441.992136144087
-40687.52372032519	55134.93854962755	14350.548060996036
-40466.55792251423	54814.133411388146	14259.100508202773
-40245.614968193804	54493.29339441998	14167.649440755304
-40024.69474499335	54172.418343803816	14076.194820097098
-39803.79714063205	53851.50810728166	13984.736607580675
-39582.922044929765	53530.562549443326	13893.274764009406
-39362.069339153655	53209.58150367256	13801.80924922616
-39141.23890637222	52888.56481713016	13710.340022631091
-38920.43062628098	52567.51233183522	13618.867042580056
-38699.644376588716	52246.42388601036	13527.390266958835
-38478.88003321949	51925.299316230725	13435.909653087423
-38258.13746786634	51604.13845037491	13344.425157142687
-38037.416552305054	51282.94112179562	13252.936735001917
-37816.71715552501	50961.707162540486	13161.444341290662
-37596.039139083994	50640.43637951642	13069.947929699269
-37375.38236933457	50319.12860589039	12978.447453864555
-37154.74670640555	49997.78365782326	12886.942866089417
-36934.13200509231	49676.40133839854	12795.434117560619
-36713.53812182541	49354.98146256614	12703.921159276331
-36492.964908895025	49033.52384025579	12612.403940798693
-36272.4122130139	48712.02826637322	12520.882410630062
-36051.879880280285	48390.494539241416	12429.356516848282
-35831.36775332642	48068.922454792366	12337.826206225918
-35610.875671487694	47747.3118027143	12246.291424739218
-35390.40347161393	47425.66237446428	12154.752117118536
-35169.950983825096	47103.97394278765	12063.208226904764
-34949.51803833251	46782.24628848086	11971.659697095392
-34729.10445967198	46460.47918321892	11880.106469026883
-34508.71007137419	46138.6724020285	11788.548483485296
-34288.33468764447	45816.82569388646	11696.985679407828
-34067.97812752629	45494.93883874885	11605.417995429141
-33847.64019421095	45173.01156370259	11513.845367801288
-33627.32069996024	44851.04364439122	11422.267732723029
-33407.01944107911	44529.03480501912	11330.685023927444
-33186.73621686488	44206.98479138389	11239.097174874596
-32966.470818145244	43884.89333016178	11147.504116964898
-32746.223034564202	43562.76015537783	11055.905780702906
-32525.992647612136	43240.584982020475	10964.30209478514
-32305.77943593072	42918.367527489594	10872.692986650114
-32085.583171589384	42596.107496947254	10781.078382097112
-31865.403623767714	42273.804598473995	10689.458205600811
-31645.24055407042	41951.458524976246	10597.83237988405
-31425.093718412994	41629.06896453255	10506.200825636945
-31204.96286858945	41306.63560130042	10414.563462532346
-30984.847747734588	40984.158101437686	10322.92020821749
-30764.748097192343	40661.636144571035	10231.270978525552
-30544.663646274323	40339.06937880635	10139.615687055864
-30324.59412304962	40016.45746291259	10047.954246378456
-30104.539244872933	39693.800033739164	9956.28656641627
-29884.498726892365	39371.096737798405	9864.612555751368
-29664.472270789774	39048.34719044191	9772.932119939378
-29444.459576138055	38725.551016260746	9681.245163322132
-29224.460331246682	38402.707819102165	9589.551587384089
-29004.474221921162	38079.81720831862	9497.851292797555
-28784.500917531415	37756.87876551936	9406.144175134805
-28564.540080738363	37433.89205667507	9314.430129390026
-28344.591374752872	37110.85667747692	9222.70904870755
-28124.65443945174	36787.77215870784	9130.980821903033
-27904.72892080856	36464.6380763491	9039.24533744735
-27684.814437327772	36141.45393863623	8947.50247734495
-27464.910610120995	35818.21928015941	8855.752123960072
-27245.01704917383	35494.93361683371	8763.994157100507
-27025.133349639334	35171.59644347087	8672.228452259957
-26805.25909521648	34848.20724139361	8580.454881765467
-26585.393861480643	34524.76548891966	8488.67331555896
-26365.53720914738	34201.27064267616	8396.883619658325
-26145.688686189787	33877.72214490074	8305.085656581748
-25925.847826750134	33554.11941802632	8213.2792854601
-25706.014153006272	33230.46187525416	8121.4643619539165
-25486.187174647148	32906.748921479346	8029.640738027898
-25266.366384284745	32582.97993266417	7937.808261752301
-25046.551257636947	32259.15426581288	7845.966776489313
-24826.741256967583	31935.271264597992	7754.116122211026
-24606.935828766855	31611.330260126415	7662.256134335759
-24387.134398010647	31287.33054774449	7570.386643238131
-24167.336376608528	30963.271418383632	7478.507475582408
-23947.541155664 3	0639.152137705576	7386.618452557908
-23727.7481054003	30314.971940717856	7294.7193905792665
-23507.956577469264	29990.730050772552	7202.810100597591
-23288.165900573196	29666.42565686672	7110.890388525033
-23068.375385411433	29342.057940878876	7018.96005495001
-22848.584312491046	29017.626033672816	6927.018893686478
-22628.791944961842	28693.129062428157	6835.066693712188
-22408.997517786313	28368.566119159947	6743.103236974905
-22189.200235718763	28043.9362497615	6651.128298784837
-21969.399282582453	27719.238496464	6559.141648523893
-21749.593809190646	27394.471856231925	6467.143047720438
-21529.782934236093	27069.63528536231	6375.1322505574135
-21309.965750541956	26744.727726945668	6283.109004639413
-21090.141311014788	26419.74806726212	6191.073048234317
-20870.308638309765	26094.69516816333	6099.024112612013
-20650.466713976533	25769.567839917523	6006.96191940998
-20430.614483179033	25444.36485906176	5914.886181725633
-20210.75085330663	25119.084967421823	5822.796603942597
-19990.874682636164	24793.726842510157	5730.692879335449
-19770.984787802394	24468.28912327734	5638.574691849626
-19551.079938767427	24142.77040363099	5546.441714702536
-19331.15885420933	23817.16921808452	5454.293610071931
-19111.220199509153	23491.484046924223	5362.130028157228
-18891.262587449455	23165.713324504926	5269.9506073315315
-18671.28456610321	22839.855398853302	5177.754972932451
-18451.284627089597	22513.908577985247	5085.542737483407
-18231.261193855455	22187.871092288824	4993.313499420631
-18011.21262141627	21861.741109477487	4901.0668422284325
-17791.13719064353	21535.516715075384	4808.802334935534
-17571.033101817346	21209.195912631738	4716.519529430487
-17350.898474480004	20882.776626096627	4624.217961761608
-17130.731339998478	20556.256695725308	4531.897149793811
-16910.529637167285	20229.633870168556	4439.556593431703
-16690.291205379403	19902.905799998116	4347.195773422718
-16470.01377348816	19576.070018413935	4254.814149025432
-16249.694960288885	19249.123961809426	4162.411158384469
-16029.332264657256	18922.06494680338	4069.9862179973197
-15808.923057234706	18594.890175124034	3977.5387200357
-15588.464566160033	18267.596696668315	3885.068031481278
-15367.953877453769	17940.18144439998	3792.5734936011704
-15147.387912793154	17612.6411807557	3700.054419084976
-14926.763430480441	17284.97253628983	3607.510092144429
-14706.07700043909	16957.17194360785	3514.9397663114096
-14485.32500105804	16629.235678339646	3422.3426627612325
-14264.503596181527	16301.15981682606	3329.7179675147718
-14043.608721149869	15972.940222187679	3237.0648312631674
-13822.636067281053	15644.57255013497	3144.3823664776482
-13601.581057174439	15316.052212894021	3051.6696450969794
-13380.438827138816	14987.374378320681	2958.9256970071983
-13159.204196225865	14658.533930600468	2866.149506399367
-12937.871645005833	14329.525470103525	2773.340010391481
-12716.435281094262	14000.343275542318	2680.4960955615243
-12494.888813940506	13670.98131077564	2587.6165964662914
-12273.225500187304	13341.433132026574	2494.7002904355477
-12051.438122118985	13011.691941237896	2401.7458964582274
-11829.518926722161	12681.7504905656	2308.752071254312
-11607.459576849038	12351.601070322076	2215.717405329272
-11385.251096777249	12021.23547598443	2122.6404215355697
-11162.883795250216	11690.6449441959	2029.5195680049883
-10940.347199338132	11359.820120726714	1936.3532184088817
-10717.629964617463	11028.751006083243	1843.1396660095488
-10494.719778639375	10697.426888230673	1749.8771220892531
-10271.603246053914	10365.836265634982	1656.5637121537156
-10048.265763136675	10033.966800713744	1563.1974713284444
-9824.691373561105	9701.805217216775	1469.77634642677
-9600.862594575505	9369.337205800224	1376.2981926394596
-9376.760221044387	9036.547330253454	1282.7607728693083
-9152.36309407015	8703.418889661993	1189.161760922253
-8927.647844347544	8369.93381614689	1095.4987488630513
-8702.588569580827	8036.072502067724	1001.7692528304551
-8477.156469846192	7701.813645885235	907.9707276084905
-8251.319407411487	7367.134054445391	814.1005858933295
-8025.041396205114	7032.0084462937375	720.1562314697908
-7798.281976029428	6696.409216177599	626.1350985589261
-7570.995460068351	6360.306133116099	532.0347124829077
-7343.130049934125	6023.6661167995535	437.8527751080928
-7114.626722301391	5686.452852254534	343.58727928560756
-6885.417896070738	5348.6264687768835	249.23667284676776
-6655.425778025946	5010.143167057934	154.80008261341936
-6424.56032078207	4670.954838149814	60.27763100599714
-6192.71667414304	4331.008696949896	-34.32912406053492
-5959.771984851295	3990.246989911988	-129.0165759550673
-5725.581368239852	3648.606791225663	-223.77819357012413
-5489.972816017194	3306.0201339065125	-318.6032822300608
-5252.740710360142	2962.4145644677324	-413.47521482443335
-5013.6375928032485	2617.714541897554	-508.36888165930895
-4772.363748924411	2271.844280258633	-603.2470015487977
-4528.5541673218695	1924.7329948134873	-698.0547690838191
-4281.762609642283	1576.3241051754599	-792.7120794176567
-4031.443101343919	1226.5909645888078	-887.1023122466695
-3776.930552419322	875.5627945362895	-981.0564403630883
-3517.4253846676756	523.3659921390496	-1074.331365507862
-3251.993030840261	170.2862695200322	-1166.5826495312967
-2979.5989163127274	-183.1464751371375	-1257.335654173789
-2699.209861472665	-536.0625098110615	-1345.9675801901437
-2409.9905144868258	-887.1875997427813	-1431.7253960429994
-2111.581931977446	-1234.8875257306347	-1513.8107926324578
-1804.3572382344082	-1577.396305074638	8 -1591.5397339240856
-1489.4772287833282	-1913.196731165172	7 -1664.5214068697724
-1168.6519084354534	-2241.369145818026	-1732.7548311441803
-843.7290279117791	-2561.7110481898003	-1796.5846540809061
-516.3420209397661	-2874.6053752129355	-1856.561080077097
-187.74486585011698	-3180.776261507348	4 -1913.2945157820413
141.19218921266653	-3481.0703075211313	-1967.3589733607155
469.90930785725647	-3776.317523069189	-2019.2484785345243
798.0694506915613	-4067.264327333366	-2069.3683133037584
1125.4846849184144	-4354.552246751 -	2118.042986520372
1452.062558747714	-4638.720023478944	-2165.5297036898023
1777.7698530002538	-4920.215284124958	-2212.031967784936
2102.6090123396816	-5199.408726341673	-2257.711299262235
2426.603202010803	-5476.607686301247	-2302.6966638905574
2749.7869202373595	-5752.067865153264	-2347.091800504203
3072.2002225209726	-6026.003101204328	-2390.9808382295228
3393.8851683706885	-6298.593228389169	-2434.432573036914
3714.8837202336863	-6569.990417927418	-2477.5037303413264
4035.236502431536	-6840.324229409531	-2520.241456640314
4354.982143068028	-7109.705621855755	-2562.685240714242
4674.156950126371	-7378.23021472511	-2604.8683984254403
4992.7947932029465	-7645.98084237468	-2646.81923202467
5310.927121119012	-7913.0296737918625	-2688.561940639227
5628.583049057489	-8179.439881352657	-2730.1173423548094
5945.789481476219	-8445.267042063419	-2771.5034481383723
6262.571272713354	-8710.560276041968	-2812.7359261649303
6578.951373140782	-8975.363183735888	-2853.828474638682
6894.950973758576	-9239.714607756514	-2894.7931258593144
7210.589665444891	-9503.649304812372	-2935.6404973348717
7525.885571703444	-9767.198481246778	-2976.379997353295
7840.85546921456 -	10030.390241671843	-3017.0199951974787
8155.514910132006	-10293.249997021485	-3057.567963916827
8469.878323031118	-10555.800757851184	-3098.0306001158183
8783.959121448781	-10818.06346822067	-3138.413924826268
9097.769781508612	-11080.057223481794	-3178.723368005027
9411.321921228104	-11341.79945107925	-3218.963841880963
9724.626383041763	-11603.306144055108	-3259.139802895379
10037.693288260194	-11864.5919778611	-3299.2553044585757
10350.532100102082	-12125.670458376695	-3339.3140429919195
10663.151680923218	-12386.554053743363	-3379.319397787179
10975.560333957179	-12647.254277899632	-3419.274464947942
11287.765851579019	-12907.781789048138	-3459.1820878514554
11599.775557376039	-13168.146490513556	-3499.0448829387287
11911.596336057815	-13428.357573369278	-3538.8652626605563
12223.23467356571	-13688.423598838239	-3578.6454561439577
12534.696680032004	-13948.352549307532	-3618.3875260158493
12845.988121516848	-14208.151867997636	-3658.0933851326135
13157.114446582595	-14467.828537943626	-3697.764809727875
13468.080805157306	-14727.389083083308	-3737.4034524239687
13778.892066285847	-14986.839617527303	-3777.0108523409326
14089.552850395281	-15246.185904447259	-3816.588446150541
14400.06752863547	-15505.433332498034	-3856.137575827921
14710.440256424103	-15764.586999079058	-3895.6594973655456
15020.67497763819	-16023.651702161855	-3935.1553873546263
15330.775439080504	-16282.631958890326	-3974.6263495592093
15640.745208250066	-16541.532050383532	-4014.0734207873666
15950.587675287356	-16800.356003969213	-4053.497575731445
16260.306078106478	-17059.107659320296	-4092.8997322966134
16569.903496453633	-17317.790627475013	-4132.280755365247
16879.38287355427	-17576.40834687475	-4171.6414611892205
17188.747017033835	-17834.964073598752	-4210.982620560294
17497.99861315193	-18093.4609236946	-4250.304961992015
17807.14022158675	-18351.901816132493	-4289.60917498407
18116.174300621708	-18610.289570793422	-4328.895912702848
18425.10320002953	-18868.62685402268	-4368.16579446923
18733.929165692807	-19126.916198233757	-4407.419407420464
19042.654358177053	-19385.16004309385	-4446.657309633803
19351.28084081946	-19643.360690008514	-4485.880031075179
19659.810601398578	-19901.52035774265	-4525.0880763705445
19968.245541117965	-20159.641151302894	-4564.281925291222
20276.58749401015	-20417.725101511365	-4603.462035567136
20584.838214989733	-20675.7741382068	-4642.628842770564
20892.99939642577	-20933.79011376972	-4681.782763079262
21201.07266357984	-21191.77480170169	-4720.924193420418
21509.05958212001	-21449.729902037972	-4760.053513187506
21816.961658780983	-21707.657048419107	-4799.17108478346
22124.780346500087	-21965.55780515961	-4838.277255237026
22432.517044199212	-22223.433681191098	-4877.372356225904
22740.173100248197	-22481.286115777268	-4916.456705656017
23047.749818383676	-22739.116505211256	-4955.530608202482
23355.248453493063	-22996.926181255047	-4994.594355843656
23662.670217402396	-23254.716427982086	-5033.6482286453465
23970.01628217358	-23512.48848833471	-5072.692495453735
24277.28778000017	-23770.243555085195	-5111.72741455158
24584.485803079395	-24027.982771743358	-5150.7532339287845
24891.611410460464	-24285.707254837485	-5189.770192042264
25198.665624189478	-24543.41806812797	-5228.778518215629
25505.64943463812	-24801.116239801282	-5267.778433324445
25812.563799876436	-25058.802771790917	-5306.770149558977
26119.409649416924	-25316.47862747182	-5345.753871733847
26426.187878411318	-25574.144723785103	-5384.7297967960785
26732.89935950697	-25831.80196613125	-5423.698114814113
27039.544938499195	-26089.451227913258	-5462.659009118202
27346.12543107465	-26347.093337125418	-5501.612656475287
27652.64163189049	-26604.72911281978	-5540.559227402839
27959.094309619737	-26862.35933432821	-5579.498886669784
28265.48421634311	-27119.98477833476	-5618.431793646676
28571.81207117467	-27377.606160917974	-5657.358101771453
28878.078584445553	-27635.224216291797	-5696.277959953168
29184.284435645794	-27892.839622361167	-5735.191511647727
29490.430290993874	-28150.453052496236	-5774.098896005567
29796.51679861097	-28408.06516678798	-5813.0002476048685
30102.544584037045	-28665.676586704878	-5851.89569659862
30408.51425773849	-28923.287926120378	-5890.785368995304
30714.426413960853	-29180.89978098875	-5929.669386975987
31020.2816330707 -	29438.512734248223	-5968.54786908614
31326.080473785507	-29696.12733637904	-6007.420929831054
31631.82348540481	-29953.7441419713	-6046.288680433272
31937.51119856565	-30211.36367126228	-6085.151228733084
32243.14413464952	-30468.98644676329	-6124.008679487108
32548.722795973932	-30726.612961069386	-6162.861134063462
32854.2476777881 -	30984.24370928824	-6201.708691207499
33159.71925843159	-31241.879159726348	-6240.551446554138
33465.138004727785	-31499.519773149907	-6279.389492978395
33770.50437506039	-31757.16600330139	-6318.222920985843
34075.81880984256	-32014.81827519965	-6357.051818088365
34381.08174345272	-32272.47701752415	-6395.876269597109
34686.293602137 -3	2530.142653946274	-6434.696358679794
34991.4547934552 -	32787.81557335716	-6473.512165660875
35296.5657252632 -	33045.49618584018	-6512.323769278657
35601.62678175014	-33303.18484819321	-6551.131245337259
35906.63835922359	-33560.88196328914	-6589.934669800892
36211.600821873864	-33818.587869430674	-6628.734113740971
36516.514541853976	-34076.30294371988	-6667.529647651672
36821.37986980889	-34334.02750961086	-6706.321339808957
37126.19716123256	-34591.76192472275	-6745.1092573630685
37430.96675090838	-34849.50650077374	-6783.893465003986
37735.68897871721	-35107.26157944671	-6822.6740265405315
38040.3641641908 -	35365.027453473886	-6861.451003485559
38344.99262891057	-35622.80443998516	-6900.224456250098
38649.57468582135	-35880.59284372713	-6938.994443665248
38954.11063634734	-36138.392945612315	-6977.761022939067
39258.600777676664	-36396.20502988324	-7016.5242499296455
39563.045405096665	-36654.0293894847	-7055.284179354492
39867.44480195659	-36911.86628810443	-7094.040864455055
40171.799246680384	-37169.71599268695	-7132.794357121866
40476.10901122366	-37427.57875753238	-7171.544708124624
40780.37436677642	-37685.45485144413	-7210.291967138943
41084.5955710165 -	37943.34451023198	-7249.036182383417
41388.77288114977	-38201.247981669476	-7287.777401141469
41692.90654917484	-38459.16550691196	-7326.515669660701
41996.99682099435	-38717.0973187737	-7365.251033107474
42301.04393452195	-38975.04363643686	-7403.983535409061
42605.04812857281	-39233.00469266941	-7442.71321984773
42909.009634349684	-39490.980707360235	-7481.440128533053
43212.92867720182	-39748.971888701875	-7520.164302682035
43516.80547801483	-40006.978441671876	-7558.885782581794
43820.64025671988	-40265.000582758046	-7597.604607650941
44124.43322494979	-40523.03850628485	-7636.320816395935
44428.18459267989	-40781.092409224075	-7675.0344466684
44731.89456470987	-41039.1624853961	-7713.7455353100595
45035.56334018056	-41297.24891759937	-7752.4541183739675
45339.191119883035	-41555.35190021719	-7791.160231443737
45642.778094465204	-41813.471606087245	-7829.863908990181
45946.324454370544	-42071.60821390114	-7868.565184995372
46249.830388522096	-42329.76190740576	-7907.264092751018
46553.296076717146	-42587.93284679955	-7945.960664655959
46856.721699709684	-42846.12120432366	-7984.6549326605345
47160.107431435965	-43104.3271378688	-8023.34692780476
47463.45344922737	-43362.55082085111	-8062.036680974372
47766.759918073556	-43620.79239840367	-8100.724221837059
48070.02700673854	-43879.05203109143	-8139.409579925188
48373.25487846715	-44137.32986991854	-8178.092783994285
48676.4436954604 -	44395.626069430444	-8216.773862327536
48979.59361287732	-44653.94076633094	-8255.452842512317
49282.704786709604	-44912.27410806473	-8294.129751713099
49585.77736918182	-45170.62623418614	-8332.804616577152
49888.81151077218	-45428.99728645009	-8371.477463242969
50191.807357981554	-45687.38740075059	-8410.14831724341
50494.765056098244	-45945.79671067723	-8448.817203817121
50797.68474679971	-46204.22534801577	-8487.484147543826
51100.56656697875	-46462.673431703864	-8526.149172517722
51403.41065583363	-46721.141095832456	-8564.812302550217
51706.217149521806	-46979.62846863843	-8603.473561002873
52008.98617840557	-47238.13566310217	-8642.132970719373
52311.717873717265	-47496.66280358276	-8680.790554121864
52614.4123645589 -	47755.21001147427	-8719.446333296415
52917.06977518637	-48013.77739515144	-8758.100329843764
53219.69022939682	-48272.36506813908	-8796.75256502183
53522.27385202414	-48530.97315319408	-8835.403059791155
53824.82075797524	-48789.60174024221	-8874.051834539343
54127.331069850734	-49048.25095550103	-8912.698909532966
54429.80490291263	-49306.92090324418	-8951.344304495753
54732.24236888203	-49565.61167611022	-8989.988038892923
55034.64358298606	-49824.32338785754	-9028.630131889702
55337.00865508128	-50083.05613761308	-9067.270602238565
55639.337691368004	-50341.81001499698	-9105.909468292455
55941.630803192726	-50600.58513244946	-9144.546748371718
56243.888091882865	-50859.381572410326	-9183.18246010106
56546.10966308132	-51118.19943338676	-9221.816621197391
56848.29562049968	-51377.03881663497	-9260.44924884661
57150.44606230978	-51635.89980311693	-9299.080359985037
57452.561088167604	-51894.78248523112	-9337.7099712964
57754.64079541804	-52153.68695066917	-9376.338099155237
58056.68528204678	-52412.61329451053	-9414.964759745246
58358.69463857493	-52671.56158661064	-9453.589968803939
58660.668962305615	-52930.53192733839	-9492.21374206075
58962.60834390032	-53189.52439442235	-9530.836094888633
59264.51287137995	-53448.53906252658	-9569.457042232447
59566.382637134906	-53707.57602404805	-9608.076599093052
59868.217727071606	-53966.63535125513	-9646.694780044236
60170.018228965564	-54225.717126169955	-9685.311599565692
60471.784224694304	-54484.821415216305	-9723.927071648235
60773.515801261216	-54743.948304377926	-9762.541210346542
61075.21304087482	-55003.09786706472	-9801.154029413668
61376.8760234292 -	55262.27016953142	-9839.765542299458
61678.50483231967	-55521.4652956336	-9878.37576242155
61980.09954465175	-55780.68330922162	-9916.984702797541
62281.660237193704	-56039.92427690837	-9955.592376240053
62583.186988158384	-56299.18827266912	-9994.198795502023
62884.679873280285	-56558.47536394523	-10032.803973088336
63186.13896856625	-56817.78562046126	-10071.4079214345
63487.56434696831	-57077.11910567813	-10110.010652639823
63788.95608024761	-57336.475882796265	-10148.612178568026
64090.31423963093	-57595.85601350023	-10187.212511035083
64391.63889726675	-57855.259568382324	-10225.811661607677
64692.93012376568	-58114.68661024611	-10264.40964184652
64994.18798546731	-58374.137193904884	-10303.006462869576
65295.41255160103	-58633.61138441443	-10341.602135837205
65596.6038895526 -	58893.10924283463	-10380.196671735284
65897.76206195247	-59152.630816621226	-10418.790081192175
66198.88713910335	-59412.17618257587	-10457.382375021152
66499.97918127927	-59671.74538170144	-10495.973563619162
66801.03825265019	-59931.33847652368	-10534.563657250637
67102.06441629061	-60190.955523366916	-10573.152666144975
67403.05773482924	-60450.59658115151	-10611.740600349709
67704.01826723217	-60710.26169680894	-10650.32746971161
68004.94607395786	-60969.95092437175	-10688.913284024551
68305.84121455261	-61229.66431844096	-10727.498052864565
68606.7037469118 -	61489.401928914995	-10766.081785704286
68907.53373055281	-61749.1638140376	-10804.664491952175
69208.33121931719	-62008.95001272725	-10843.246180708538
69509.09627276208	-62268.76058578932	-10881.826861239784
69809.82894631368	-62528.59558246986	-10920.406542505338
70110.52929141559	-62788.45503955208	-10958.985233201245
70411.19736399948	-63048.33901136753	-10997.562942137683
70711.83321899154	-63308.24755102303	-11036.139677987892
71012.43690772216	-63568.1806991652	-11074.715449206087
71313.00848104947	-63828.13849893966	-11113.29026409084
71613.5479919779 -	64088.12100100287	-11151.864131000628
71914.05549068499	-64348.12824681395	-11190.437058109124
72214.53102923445	-64608.16028881469	-11229.00905348847
72514.97465472315	-64868.21716122977	-11267.580125033579
72815.38641632652	-65128.298909703524	-11306.150280554979
73115.76636206821	-65388.405575725024	-11344.719527779489
73416.11454035832	-65648.53720334738	-11383.287874403439
73716.43099763434	-65908.6938305026	-11421.855327980633
74016.71578293621	-66168.87550840556	-11460.421896005839
74316.96893927822	-66429.08226604639	-11498.987585743726
74617.19051328296	-66689.31414741158	-11537.552404508227
74917.38054920008	-66949.57119212326	-11576.116359359574
75217.53909157707	-67209.85343816066	-11614.679457445436
75517.66618588487	-67470.16092967233	-11653.241705824636
75817.76187149282	-67730.49369055123	-11691.803111237463
76117.8261955665 -	67990.8517749384 -	11730.363680648705
76417.85919755846	-68251.23521059123	-11768.92342065653
76717.86091949209	-68511.64403274667	-11807.482337974867
77017.83140268072	-68772.07827964755	-11846.04043911304
77317.77068820872	-69032.53798796721	-11884.597730572019
77617.67881799165	-69293.02319905958	-11923.154218797019
77917.55582928391	-69553.53393781556	-11961.70991004127
78217.40176208463	-69814.07024120438	-12000.264810566976
78517.21665579078	-70074.63214525467	-12038.81892654696
78817.0005483487 -	70335.2196819133 -	12077.372264056
79116.75347693758	-70595.83288157532	-12115.924829071377
79416.47548001508	-70856.47177968884	-12154.476627602511
79716.16659646349	-71117.13641410369	-12193.027665619193
80015.82686078546	-71377.82680978601	-12231.577948809885
80315.4563095764 -	71638.54299973052	-12270.127482902899
80615.05497834345	-71899.28501507727	-12308.676273539902
80914.62290295224	-72160.05288616997	-12347.224326394076
81214.1601183707 -	72420.84664431355	-12385.771646944173
81513.66666121545	-72681.66632561506	-12424.318240779394
81813.14256165644	-72942.5119455852	-12462.864113137606
82112.58785775286	-73203.38354936834	-12501.409269495482
82412.00258052566	-73464.28115621247	-12539.95371508193
82711.38676392185	-73725.20479845481	-12578.497455116587
83010.7404402512 -	73986.15450164952	-12617.040494773828
83310.06364193911	-74247.13029432768	-12655.582839148316
83609.35640302127	-74508.13221141501	-12694.124493371251
83908.61875130181	-74769.16026747182	-12732.665462233708
84207.85072190288	-75030.214502059 -	12771.205750841473
84507.05234505032	-75291.29493924529	-12809.74536404491
84806.22364966058	-75552.40159953473	-12848.284306593749
85105.36466741693	-75813.53451403411	-12886.822583272777
85404.47542723549	-76074.69370443188	-12925.360198788323
85703.55596110297	-76335.8792045954	-12963.897157888518
86002.6062950163 -	76597.09102800483	-13002.433465029717
86301.62646193091	-76858.32921339666	-13040.969124939227
86600.61648842669	-77119.59377780532	-13079.504142034668
86899.5764006571 -	77380.88473803859	-13118.038520660186
87198.50623027215	-77642.20213200526	-13156.572265337003
87497.40600536598	-77903.5459814556	-13195.10538053752
87796.2757502359 -	78164.91630028206	-13233.637870383325
88095.11549398434	-78426.3131184983	-13272.169739217788
88393.92526587375	-78687.73646706674	-13310.700991349237
88692.705088143 -7	8949.18635352104 -	13349.231630772068
88991.45499003273	-79210.6628105779	-13387.761661744393
89290.17499731902	-79472.16585914491	-13426.291088320257
89588.86513530993	-79733.69551966181	-13464.819914523934
89887.5254294447 -	79995.25181358671	-13503.348144340824
90186.15590587756	-80256.8347653355	-13541.875781777482
90484.75658811248	-80518.4443911138	-13580.402830665902
90783.32750462642	-80780.0807248519	-13618.929295038412
91081.86867550318	-81041.74377205753	-13657.455178544937
91380.38012878463	-81303.43356644706	-13695.980485115433
91678.86188597936	-81565.15011985262	-13734.505218424223
91977.31397112402	-81826.8934533738	-13773.02938217458
92275.73640886004	-82088.66359084373	-13811.552980084904
92574.12922179895	-82350.46054976532	-13850.076015770224
92872.49243306182	-82612.2843498395	-13888.598492821991
93170.82606755427	-82874.13501767503	-13927.120414905927
93469.13014395616	-83136.01255903357	-13965.641785345331
93767.40468791044	-83397.91700414664	-14004.162607791193
94065.6497182273 -	83659.84836008606	-14042.682885559429
94363.86525995472	-83921.80665646958	-14081.20262217833
94662.0513342774 -	84183.79190973833	-14119.721821038824
94960.20796217218	-84445.80413642757	-14158.240485427625
95258.33516488862	-84707.84335431985	-14196.758618690255
95556.4329646671 -	84969.90958537227	-14235.276224147288
95854.5013823104 -	85232.00284699704	-14273.793305034655
96152.54043598179	-85494.12314791337	-14312.309864476076
96450.55014952755	-85756.2705174472	-14350.82590578348
96748.53054024764	-86018.44496207157	-14389.341432001369
97046.48163096471	-86280.64650861121	-14427.856446347694
97344.40343981376	-86542.8751676499	-14466.370951858655
97642.29598630412	-86805.1309554906	-14504.884951577485
97940.15929000694	-87067.41388853622	-14543.398448542437
98237.99337092513	-87329.7239855589	-14581.911445776874
98535.79824781521	-87592.06126162488	-14620.423946226576
98833.57394008065	-87854.42573432218	-14658.935952864973
99131.32046731611	-88116.81742223646	-14697.447468662576
99429.03784537042	-88379.23633166048	-14735.958496350126
99726.72609625639	-88641.68249058195	-14774.469038967909
100024.38523631752	-88904.15590788488	-14812.979099247299
100322.01528150574	-89166.65659142198	-14851.488679902759
100619.61625350274	-89429.18456948127	-14889.997783886014
100917.18816842347	-89691.73985151603	-14928.506413859388
101214.731043086 -	89954.3224496431 -	14967.014572525208
101512.24489713825	-90216.93238629503	-15005.522262679224
101809.72974399997	-90479.5696629461	-15044.029486832194
102107.18560214939	-90742.2342987922	-15082.536247680342
102404.61249091256	-91004.92631641687	-15121.042547968304
102702.01042354845	-91267.64571781954	-15159.548390113305
102999.37941984604	-91530.3925279958	-15198.053776858556
103296.71949477395	-91793.16675578334	-15236.558710664955
103594.03066529513	-92055.96841718463	-15275.063194101058
103891.31294466146	-92318.79751557669	-15313.567229533764
104188.56635263533	-92581.65407773491	-15352.070819606226
104485.79090530415	-92844.53811754083	-15390.573966804535
104782.98661456957	-93107.44963529304	-15429.076673363968
105080.15349773654	-93370.38864987611	-15467.578941791377
105377.29156973997	-93633.35517266617	-15506.080774452814
105674.40084788598	-93896.34922354427	-15544.582173791052
105971.48134387363	-94159.37080328235	-15583.083142006835
106268.53307680876	-94422.41993864933	-15621.583681603028
106565.5560590758	-94685.49663358646	-15660.083794785278
106862.55030370434	-94948.60089442761	-15698.58348374223
107159.51582919768	-95211.73274700451	-15737.08275092487
107456.45264793647	-95474.8921961931	-15775.581598457764
107753.3607684297	-95738.07923398935	-15814.080028315562
108050.2402158885	-96001.29391010161	-15852.578043194284
108347.09100162877	-96264.53622693462	-15891.07564514014
108643.91313541846	-96527.80618150925	-15929.572836141924
108940.70663294401	-96791.10379199818	-15968.069618403548
109237.47150923652	-97054.42907427752	-16006.565994121745
109534.20777391018	-97317.78202609622	-16045.061965214874
109830.91544534233	-97581.16267556575	-16083.557533991494
110127.59453258182	-97844.57101903617	-16122.05270233703
110424.24505159147	-98108.00707712682	-16160.547472396822
110720.86701459298	-98371.4708575369	-16199.041846185231
111017.46043419518	-98634.96236972953	-16237.53582568821
111314.02532391086	-98898.48162684117	-16276.029412937525
111610.56169593349	-99162.02863743633	-16314.52260987195
111907.06956235501	-99425.60340998211	-16353.01541844519
112203.54893652898	-99689.2059580359	-16391.50784061954
112499.9998326129	-99952.83629764964	-16429.99987840536
112796.42225886355	-100216.4944252195	-16468.491533533575
113092.81622947889	-100480.1803574974	-16506.982807982764
113389.18175860595	-100743.89411171964	-16545.473703728567
113685.51885576763	-101007.63568940583	-16583.96422251514
113981.82753112447	-101271.40509428066	-16622.454366109974
114278.10780039642	-101535.20234976763	-16660.94413651817
114574.3596733639	-101799.02745881997	-16699.433535472686
114870.58316126338	-102062.88042989973	-16737.922564749402
115166.77827604616	-102326.76127413829	-16776.411226165015
115462.94502928642	-102590.67000174976	-16814.89952147806
115759.0834317312	-102854.60661995225	-16853.38745242727
116055.19349497874	-103118.57113950663	-16891.875020770196
116351.27522902585	-103382.5635657013	-16930.3622281758
116647.32864732096	-103646.5839161118	-16968.84907646521
116943.35375771864	-103910.6321891677	-17007.335567201095
117239.35057216721	-104174.70839791425	-17045.821702106485
117535.31910353857	-104438.812558292	-17084.30748295522
117831.25935774477	-104702.94466448102	-17122.792911126686
118127.17135002332	-104967.10473828194	-17161.27798858248
118423.05508885183	-105231.29278319412	-17199.762716794598
118718.91058428634	-105495.50880624639	-17238.247097379106
119014.73784534406	-105759.75281195543	-17276.731131860186
119310.53688530547	-106024.02481929093	-17315.214821972346
119606.30771227716	-106288.32482957433	-17353.698169201853
119902.05033653586	-106552.65285196765	-17392.181175113707
120197.76476955452	-106817.00889989994	-17430.663841325404
120493.45101787095	-107081.39297013887	-17469.146169222782
120789.10909338688	-107345.80507792863	-17507.628160417808
121084.73900457499	-107610.24522711076	-17546.10981637056
121380.34076299726	-107874.71343238727	-17584.591138658165
121675.914375428 -	108139.20969193082	-17623.072128667547
121971.45985431803	-108403.73402388152	-17661.55278797989
122266.97720564177	-108668.28642423611	-17700.033117917374
122562.46644212415	-108932.8669124179	-17738.513120077347
122857.92757096326	-109197.47548909554	-17776.99279581006
123153.36059963376	-109462.11215595415	-17815.47214646348
123448.76554133206	-109726.77693456168	-17853.951173645124
123744.14240247372	-109991.4698235138	-17892.42987864292
124039.49119232687	-110256.19083144338	-17930.90826284162
124334.81191930162	-110520.93996384641	-17969.386327642627
124630.10459171956	-110785.71722640586	-18007.864074369114
124925.36921905162	-111050.52262906532	-18046.341504420212
125220.60580935281	-111315.35617667549	-18084.818619121143
125515.81437351083	-111580.21788447865	-18123.29541991894
125810.99491628098	-111845.10774638524	-18161.771907970957
126106.14744753682	-112110.02577437069	-18200.248084658648
126401.2719777065	-112374.971982371	-18238.72395138733
126696.36851085196	-112639.94636256795	-18277.19950925283
126991.43705857202	-112904.94893336168	-18315.67475970545
127286.4776263041	-113169.97969197172	-18354.14970389341
127581.49022501026	-113435.03865516768	-18392.624343202508
127876.47486123092	-113700.12582423477	-18431.098678851056
128171.43154046529	-113965.24119704019	-18469.572711955378
128466.3602752742	-114230.38479629757	-18508.04644396375
128761.2610712578	-114495.55662076993	-18546.519876020182
129056.13393558886	-114760.75667468847	-18584.99300929888
129350.97887663072	-115025.98496641696	-18623.465845038118
129645.79590087912	-115291.24149853861	-18661.938384403147
129940.58501621112	-115556.52627815299	-18700.410628576334
130235.3462305019	-115821.8393125084	-18738.8825787722
130530.0795525978	-116087.1806125209	-18777.35423622329
130824.78498662158	-116352.55017292497	-18815.8256019443
131119.46254168247	-116617.94800581179	-18854.296677169717
131414.11222635172	-116883.3741215813	-18892.767463100718
131708.73404427653	-117148.8285136203	-18931.237960704842
132003.32800454914	-117414.31119457126	-18969.708171220365
132297.89411605967	-117679.82217638701	-19008.178095831216
132592.4323838137	-117945.36145760135	-19046.647735560982

## Sheet: Figure 2
Figure 2
X (MSM)	R (MSM)
-232228.41095700217	322580.678402937
-231982.85079464762	322267.188264155
-231737.32123564283	321953.674729052
-231491.82228264783	321640.137805105
-231246.3539333247	321326.577481622
-231000.91619030686	321012.993766074
-230755.5090545512	320699.386659793
-230510.13252855436	320385.756170001
-230264.7866099641	320072.102285663
-230019.47130126008	319758.425013851
-229774.18660333968	319444.724355776
-229528.93251730886	319131.000313185
-229283.7090442269	318817.252887918
-229038.5161867006	318503.482087513
-228793.35394228768	318189.687900802
-228548.2223135283	317875.870334937
-228303.12130134917	317562.029391285
-228058.05090670887	317248.165071203
-227813.0111304539	316934.277375704
-227568.00197347195	316620.366305971
-227323.02343678777	316306.431863675
-227078.075521435	315992.474050436
-226833.15822830735	315678.492867421
-226588.27155813287	315364.488315337
-226343.4155118579	315050.460395526
-226098.59009057397	314736.409109724
-225853.79529521172	314422.334459651
-225609.0311267668	314108.236446587
-225364.29758606767	313794.115071528
-225119.5946738532	313479.970335399
-224874.92239107893	313165.802239158
-224630.28073852742	312851.610784057
-224385.66971722365	312537.395971564
-224141.0893280772	312223.157803146
-223896.53957210644	311908.896280263
-223652.02045020033	311594.611404301
-223407.5319616187	311280.303170437
-223163.07411049533	310965.971591853
-222918.64689600607	310651.616663538
-222674.2503190289	310337.238386599
-222429.88438041913	310022.836762278
-222185.54907954286	309708.411785927
-221941.2444205364	309393.963471095
-221696.97040273398	309079.491813069
-221452.72702689373	308764.996812937
-221208.51429234463	308450.478465706
-220964.33220315917	308135.936784769
-220720.1807586164	307821.371765491
-220476.05995806574	307506.783403202
-220231.96980560117	307192.171711249
-219987.91030041338	306877.536684592
-219743.88144171593	306562.878318125
-219499.88323403802	306248.196625815
-219255.91567581616	305933.491601861
-219011.97876673818	305618.763242164
-218768.0725109131	305304.011559844
-218524.19690585387	304989.236543734
-218280.35195554458	304674.438206756
-218036.53765768092	304359.616538239
-217792.75401653943	304044.771552046
-217549.00102977752	303729.903237614
-217305.27870136348	303415.011607672
-217061.58702870517	303100.096650755
-216817.92601605516	302785.158380558
-216574.29566117853	302470.196786833
-216330.6959682068	302155.211882985
-216087.12693456208	301840.203657501
-215843.58856429212	301525.172123544
-215600.08085502384	301210.117270264
-215356.6038091957	300895.039104997
-215113.1574293166	300579.937634789
-214869.74171286903	300264.812848694
-214626.35666238304	299949.664754003
-214383.00228032554	299634.493358052
-214139.67856425667	299319.298649948
-213896.38551665295	299004.080636826
-213653.1231382662	298688.839319678
-213409.89143150742	298373.574705582
-213166.6903939396	298058.286783643
-212923.52002805917	297742.975561101
-212680.3803346383	297427.641039085
-212437.2713161428	297112.283224804
-212194.19297016607	296796.902107573
-211951.1452992359	296481.497694703
-211708.12830397394	296166.069986968
-211465.14198512954	295850.618985055
-211222.18634353083	295535.144690221
-210979.26138010554	295219.647104250
-210736.36709566475	294904.126228134
-210493.50349247723	294588.582068523
-210250.6705679162	294273.014613946
-210007.86832445036	293957.423871599
-209765.09676294617	293641.809843016
-209522.35588434976	293326.172529686
-209279.6456894069	293010.511932849
-209036.96617880225	292694.828053232
-208794.31735327884	292379.120891636
-208551.69921361454	292063.390449290
-208309.11175904935	291747.636721540
-208066.55499374785	291431.859722062
-207824.0289167782	291116.059445689
-207581.5335287345	290800.235892825
-207339.06883023732	290484.389064026
-207096.63482213073	290168.518960753
-206854.23150533013	289852.625584556
-206611.85887887282	289536.708930206
-206369.51694671396	289220.769010570
-206127.20570802287	288904.805820904
-205884.9251636981	288588.819362693
-205642.6753143309	288272.809636639
-205400.4561589138	287956.776637199
-205158.2677014647	287640.720377564
-204916.10994126028	287324.640853262
-204673.98287732198	287008.538059133
-204431.88651356217	286692.412008011
-204189.82084917187	286376.262694973
-203947.78588331645	286060.090115602
-203705.78162000675	285743.894282806
-203463.80805812654	285427.675190942
-203221.86519660783	285111.432834464
-202979.95303948785	284795.167226490
-202738.07158431955	284478.878356487
-202496.22083527752	284162.566238091
-202254.4007897555	283846.230860238
-202012.61145152367	283529.872235297
-201770.8528180493	283213.490352062
-201529.12489337014	282897.085224044
-201287.4276750595	282580.656840559
-201045.76116700878	282264.205214538
-200804.12536660014	281947.730334538
-200562.52027604426	281631.232207326
-200320.94589766196	281314.710839792
-200079.40222891068	280998.166220934
-199837.88927373255	280681.598364013
-199596.40702956473	280365.007257874
-199354.95549868137	280048.392909265
-199113.5346832044	279731.755324667
-198872.14458064243	279415.094493100
-198630.78519343404	279098.410422250
-198389.45652232284	278781.703113362
-198148.15856939336	278464.972572600
-197906.89133197308	278148.218788438
-197665.65481243673	277831.441768390
-197424.449011642	277514.641513989
-197183.2739302545	277197.818026170
-196942.12956875723	276880.971305396
-196701.01592935302	276564.101358132
-196459.9330093226	276247.208173002
-196218.88081104177	275930.291757391
-195977.85933518762	275613.352112320
-195736.86858234936	275296.389238401
-195495.9085531286	274979.403136286
-195254.9792481185	274662.393807193
-195014.0806680474	274345.361252135
-194773.2128134968	274028.305471737
-194532.37568543624	273711.226467180
-194291.5692834808	273394.124237827
-194050.7936087185	273076.998785310
-193810.04866189678	272759.850110908
-193569.33444207662	272442.678209830
-193328.65095320417	272125.483095244
-193087.99819415307	271808.264761541
-192847.37616531385	271491.023208971
-192606.78486719835	271173.758437880
-192366.22430036432	270856.470449159
-192125.6944638754	270539.159237897
-191885.19536167866	270221.824817427
-191644.7269927866	269904.467182793
-191404.28935780644	269587.086334898
-191163.88245554545	269269.682267986
-190923.50628969792	268952.254994499
-190683.1608592436	268634.804509266
-190442.84616331392	268317.330807883
-190202.56220568376	267999.833902952
-189962.30898337936	267682.313782311
-189722.0865002106	267364.770458683
-189481.8947553077	267047.203927745
-189241.73374759214	266729.614184021
-189001.60348063306	266412.001239760
-188761.5039517708	266094.365083705
-188521.43516505376	265776.705729573
-188281.39711760107	265459.023165771
-188041.38981304565	265141.317404245
-187801.41324846196	264823.588433064
-187561.46742609708	264505.836259297
-187321.55234825055	264188.060890394
-187081.6680123274	263870.262315502
-186841.8144204402	263552.440541307
-186601.99157459545	263234.595574095
-186362.1994719864	262916.727402225
-186122.43811476426	262598.836032582
-185882.70750511895	262280.921472289
-185643.00764032453	261962.983709903
-185403.33852235868	261645.022751706
-185163.7001515672	261327.038598025
-184924.09253016626	261009.031255743
-184684.5156554381	260691.000713633
-184444.96952941423	260372.946978428
-184205.4541525574	260054.870050689
-183965.96952536737	259736.769931159
-183726.51564831825	259418.646620450
-183487.09252179324	259100.500119053
-183247.70014620858	258782.330427478
-183008.3385220219	258464.137546267
-182769.00764965834	258145.921476116
-182529.70752963118	257827.682217814
-182290.43816242876	257509.419772216
-182051.19954847128	257191.134140047
-181811.9916881469	256872.825321427
-181572.81458168782	256554.493316508
-181333.66822954023	256236.138125864
-181094.55263219317	255917.759750413
-180855.4677901091	255599.358190902
-180616.41370203416	255280.933441598
-180377.39037142266	254962.485514634
-180138.3977970842	254644.014404579
-179899.43597962538	254325.520112707
-179660.50491948272	254007.002639827
-179421.60461522645	253688.461979630
-179182.7350704624	253369.898144754
-178943.89628404836	253051.311130077
-178705.08825473656	252732.700929910
-178466.310985869	252414.067556154
-178227.56447468608	252095.410997424
-177988.84872501346	251776.731267173
-177750.16373567987	251458.028360230
-177511.509505302	251139.302270684
-177272.88603726978	250820.553010439
-177034.29332855612	250501.780567208
-176795.731382664	250182.984953442
-176557.20019682203	249864.166157823
-176318.699774714	249545.324193604
-176080.23011357064	249226.459049484
-175841.7912152784	248907.570731873
-175603.38308167667	248588.659246787
-175365.0057096375	248269.724581992
-175126.6591011001	247950.766743832
-174888.34325799666	247631.785739042
-174650.05817747317	247312.781556099
-174411.80386149068	246993.754201647
-174173.5803102751	246674.703675984
-173935.38752573723	246355.629985531
-173697.2255049134	246036.533118427
-173459.09424951888	245717.413080727
-173220.9937597036	245398.269872105
-172982.92403588275	245079.103493622
-172744.88507853504	244759.913946584
-172506.87688783207	244440.701230850
-172268.89946372167	244121.465345648
-172030.9528066198	243802.206292019
-171793.03691698445	243482.924071170
-171555.15179487862	243163.618682773
-171317.2974403464	242844.290126488
-171079.47385372318	242524.938402962
-170841.68103539277	242205.563513149
-170603.91898561444	241886.165457516
-170366.1877043329	241566.744235527
-170128.4871916422	241247.299846715
-169890.81744826364	240927.832292470
-169653.17847200873	240608.341566444
-169415.57026664092	240288.827681077
-169177.9928305211	239969.290629653
-168940.44616370663	239649.730412271
-168702.93026500035	239330.147023772
-168465.44513792745	239010.540477205
-168227.99078095975	238690.910766387
-167990.5671924264	238371.257884585
-167753.17437576654	238051.581844494
-167515.81232809194	237731.882634971
-167278.48105290707	237412.160268621
-167041.18054692348	237092.414732995
-166803.91081327468	236772.646039468
-166566.6718486797	236452.854175567
-166329.46365670193	236133.039154226
-166092.28623445993	235813.200964500
-165855.1395903332	235493.339637299
-165618.02371565535	235173.455140845
-165380.93860727857	234853.547464585
-165143.88427173495	234533.616630568
-164906.86070600105	234213.662627293
-164669.8679121232	233893.685462331
-164432.90589012133	233573.685135569
-164195.97464129596	233253.661651736
-163959.07416233068	232933.614998198
-163722.20445497605	232613.545181612
-163485.36551946469	232293.452202524
-163248.55735583027	231973.336061088
-163011.77996407764	231653.196757179
-162775.03334416408	231333.034290707
-162538.31749775523	231012.848667615
-162301.6324214845	230692.639875609
-162064.97811700686	230372.407920541
-161828.35458429292	230052.152802558
-161591.76182185096	229731.874515951
-161355.19983303483	229411.573073293
-161118.66861610397	229091.248468149
-160882.16817075558	228770.900699557
-160645.6984968359	228450.529766777
-160409.2595943171	228130.135669997
-160172.85146336563	227809.718409930
-159936.4741024307	227489.277980870
-159700.12751463367	227168.814394513
-159463.8116981236	226848.327644208
-159227.5266511907	226527.817723698
-158991.2723771155	226207.284645435
-158755.04887419112	225886.728403230
-158518.85614050197	225566.148990178
-158282.69417915528	225245.546418145
-158046.5629870647	224924.920675791
-157810.46256730027	224604.271774705
-157574.39291610397	224283.599701428
-157338.35403654532	223962.904467525
-157102.3459253809	223642.186061278
-156866.36858591548	223321.444495361
-156630.4220147953	223000.679757608
-156394.50621339103	222679.891853388
-156158.62118305668	222359.080788176
-155922.76692026158	222038.246549314
-155686.94342645718	221717.389142393
-155451.15070143595	221396.508567331
-155215.38874677062	221075.604830396
-154979.6575591252	220754.677919499
-154743.9571397841	220433.727840069
-154508.28748833697	220112.754590861
-154272.64860447933	219791.758171260
-154037.04048800806	219470.738581433
-153801.46313886507	219149.695821314
-153565.91655664254	218828.629890067
-153330.4007408005	218507.540786464
-153094.91569132113	218186.428510775
-152859.46140821808	217865.293063687
-152624.03789098922	217544.134444209
-152388.64513919936	217222.952651185
-152153.28315260017	216901.747684453
-151917.95193103908	216580.519544196
-151682.65147254517	216259.268223717
-151447.38177979644	215937.993733800
-151212.14285075775	215616.696067456
-150976.9346835573	215295.375218646
-150741.75728110725	214974.031199089
-150506.61064145563	214652.664002058
-150271.49476260552	214331.273621206
-150036.40964736446	214009.860067743
-149801.35529199257	213688.423328683
-149566.33169961828	213366.963416477
-149331.33886655414	213045.480318373
-149096.3767952809	212723.974044532
-148861.44548193505	212402.444581588
-148626.54492957995	212080.891941810
-148391.67513471184	211759.316113251
-148156.83609843833	211437.717100956
-147922.02782168775	211116.094909514
-147687.25030090346	210794.449526772
-147452.5035373963	210472.780958577
-147217.78753041837	210151.089203376
-146983.10228108335	209829.374266358
-146748.44778582867	209507.636135402
-146513.8240459442	209185.874816506
-146279.23106057232	208864.090307762
-146044.66882889965	208542.282607171
-145810.13735111128	208220.451715659
-145575.63662584298	207898.597631565
-145341.16665266838	207576.720353623
-145106.72743084066	207254.819880197
-144872.31895992043	206932.896211077
-144637.94123800975	206610.949340479
-144403.59426791943	206288.979280175
-144169.2780471396	205966.986022436
-143934.9925747935	205644.969565235
-143700.73785028106	205322.929907824
-143466.5138714881	205000.867043810
-143232.32064092965	204678.780983970
-142998.15815615677	204356.671720919
-142764.02641497197	204034.539247848
-142529.92541997932	203712.383576083
-142295.8551671615	203390.204692095
-142061.81565895927	203068.002606692
-141827.80689151408	202745.777307280
-141593.8288674136	202423.528804933
-141359.88158241136	202101.257085614
-141125.96503755284	201778.962155005
-140892.07923372093	201456.644018048
-140658.22416658053	201134.302660287
-140424.399837177	200811.938087661
-140190.60624494194	200489.550299622
-139956.84339035224	200167.139299860
-139723.11126938267	199844.705075258
-139489.40988295156	199522.247631261
-139255.73923015158	199199.766966067
-139022.09930996175	198877.263078262
-138788.4901216741	198554.735966860
-138554.9116644143	198232.185630778
-138321.36393712574	197909.612068127
-138087.8469388682	197587.015277293
-137854.3606688272	197264.395257460
-137620.90512608257	196941.752007230
-137387.480307795	196619.085518260
-137154.08621613352	196296.395800755
-136920.72284887492	195973.682848624
-136687.39020531488	195650.946661491
-136454.08828253194	195328.187230889
-136220.81708261961	195005.404566628
-135987.5766014387	194682.598655664
-135754.36684140432	194359.769509392
-135521.1877993889	194036.917118664
-135288.03947274777	193714.041475844
-135054.92186398862	193391.142592787
-134821.83496846093	193068.220454581
-134588.7787865574	192745.275065279
-134355.75331898432	192422.306430017
-134122.75856135765	192099.314535011
-133889.79451437335	191776.299385505
-133656.86117688267	191453.260979527
-133423.95854881604	191130.199319950
-133191.0866260195	190807.114393728
-132958.24540907386	190484.006205722
-132725.43489641504	190160.874752966
-132492.65508678035	189837.720033343
-132259.90597914383	189514.542046022
-132027.1875723791	189191.340789586
-131794.4998649687	188868.116261386
-131561.84285577695	188544.868459919
-131329.21654346673	188221.597383254
-131096.62092477333	187898.303022235
-130864.05600199878	187574.985388392
-130631.52177238237	187251.644474544
-130399.01823428876	186928.280277664
-130166.54538463484	186604.892789335
-129934.10322525867	186281.482019758
-129701.69175154777	185958.047954639
-129469.31096534894	185634.590604324
-129236.96086216392	185311.109955264
-129004.6414436375	184987.606016911
-128772.35270477967	184664.078773834
-128540.09464744668	184340.528236539
-128307.86726707267	184016.954391277
-128075.67056353428	183693.357241241
-127843.50453680095	183369.736789624
-127611.36918245773	183046.093023534
-127379.26450061159	182722.425946968
-127147.19048937893	182398.735556438
-126915.14714726468	182075.021850173
-126683.13447301846	181751.284827036
-126451.15246474852	181427.524483690
-126219.20112024955	181103.740815748
-125987.28043786097	180779.933820881
-125755.39041638079	180456.103498272
-125523.53105438007	180132.249846751
-125291.70235001016	179808.372863140
-125059.90430102563	179484.472543089
-124828.13690405496	179160.548877904
-124596.40016081765	178836.601878325
-124364.69406787184	178512.631535388
-124133.01862142295	178188.637839131
-123901.37382324821	177864.620800366
-123669.75966863653	177540.580405760
-123438.17615872023	177216.516663818
-123206.62328796665	176892.429558149
-122975.10105619654	176568.319092579
-122743.60946325821	176244.185270650
-122512.14850383873	175920.028077320
-122280.71817789518	175595.847516769
-122049.31848471618	175271.643590949
-121817.949419259	174947.416284354
-121586.61098042954	174623.165599928
-121355.30316687402	174298.891536085
-121124.02597623006	173974.594088667
-120892.7794065585	173650.273255371
-120661.56345580287	173325.929033279
-120430.37812152403	173001.561418128
-120199.22340201287	172677.170408428
-119968.09929329393	172352.755994423
-119737.00579632672	172028.318184651
-119505.9429074523	171703.856970406
-119274.91062422429	171379.372347864
-119043.90894283919	171054.864307821
-118812.93786447891	170730.332860042
-118581.99738346547	170405.777988495
-118351.08750028693	170081.199700439
-118120.20820940334	169756.597980401
-117889.35951210979	169431.972838847
-117658.54140261002	169107.324259450
-117427.75388005305	168782.652244606
-117196.99694214376	168457.956791201
-116966.27058752938	168133.237900157
-116735.5748111188	167808.495557916
-116504.9096118656	167483.729766232
-116274.2749870287	167158.940520977
-116043.67093432425	166834.127819180
-115813.09745064103	166509.291655256
-115582.55453398277	166184.432027810
-115352.0421816506	165859.548932739
-115121.56038907335	165534.642359070
-114891.10915705992	165209.712315941
-114660.68848119886	164884.758793079
-114430.29835856445	164559.781785942
-114199.93878511037	164234.781285460
-113969.60976104706	163909.757299194
-113739.31127995272	163584.709809220
-113509.043342406	163259.638824547
-113278.80594284693	162934.544330726
-113048.59907983917	162609.426329159
-112818.42275177622	162284.284820640
-112588.2769525127	161959.119788712
-112358.16168080574	161633.931235680
-112128.07693358508	161308.719156965
-111898.02270932094	160983.483553994
-111667.99900203288	160658.224411037
-111438.00581047329	160332.941730838
-111208.0431309611	160007.635506707
-110978.11095861928	159682.305727713
-110748.20929390236	159356.952402742
-110518.33813173894	159031.575520171
-110288.49746879035	158706.175075154
-110058.68730067533	158380.751058509
-109828.90762718116	158055.303477345
-109599.15844320526	157729.832320019
-109369.43974392608	157404.337576202
-109139.75152907331	157078.819252750
-108910.09379205972	156753.277333011
-108680.46653132932	156427.711818801
-108450.86974424326	156102.122708603
-108221.30342431788	155776.509986003
-107991.76756998562	155450.873653325
-107762.2621770612	155125.213703290
-107532.78724253907	154799.530132879
-107303.34276435302	154473.822942767
-107073.92873372928	154148.092108640
-106844.54515212055	153822.337644400
-106615.19201378747	153496.559537274
-106385.86931541328	153170.757783489
-106156.5770528502	152844.932376323
-105927.31522237197	152519.083310902
-105698.08381883365	152193.210576683
-105468.88284094587	151867.314178037
-105239.71228156613	151541.394097233
-105010.57214016892	151215.450341661
-104781.46240907571	150889.482891805
-104552.38308613206	150563.491748800
-104323.33416927118	150237.476914784
-104094.3156508113	149911.438370193
-103865.32752807952	149585.376114839
-103636.3697970005	149259.290143236
-103407.44245321951	148933.180448748
-103178.54549289323	148607.047027097
-102949.67891089099	148280.889868949
-102720.84270335104	147954.708969920
-102492.03686562635	147628.504322889
-102263.26139280964	147302.275919893
-102034.51627963422	146976.023751246
-101805.80152445429	146649.747821643
-101577.1171211597	146323.448118574
-101348.46306407727	145997.124631495
-101119.83935118093	145670.777363644
-100891.24597448006	145344.406295973
-100662.68293113358	145018.011428657
-100434.15021572982	144691.592752698
-100205.64782540682	144365.150268565
-99977.17575269403	144038.683959447
-99748.73399382987	143712.193822763
-99520.32254368633	143385.679850703
-99291.9413974069	143059.142036762
-99063.5905500389	142732.580374026
-98835.2699967096	142405.994855991
-98606.97972961236	142079.385465617
-98378.71974735492	141752.752209408
-98150.49004401987	141426.095076480
-97922.29061145528	141099.414050725
-97694.12144789196	140772.709136643
-97465.9825445881	140445.980314000
-97237.87389854786	140119.227584392
-97009.79550546456	139792.450944310
-96781.74735639815	139465.650372976
-96553.72944770634	139138.825869767
-96325.74177296266	138811.977423770
-96097.78432687967	138485.105028397
-95869.85710447191	138158.208678143
-95641.96009949235	137831.288363087
-95414.09330540408	137504.344072571
-95186.25671528873	137177.375794010
-94958.45032678796	136850.383532670
-94730.67413182967	136523.367272275
-94502.92812265796	136196.326997568
-94275.21229655237	135869.262712858
-94047.52664425349	135542.174397705
-93819.87116089812	135215.062048432
-93592.24584225542	134887.925663792
-93364.6506781403	134560.765220306
-93137.08566385249	134233.580715309
-92909.55079314018	133906.372140458
-92682.04605900441	133579.139484779
-92454.5714559523	133251.882742909
-92227.12697684142	132924.601903613
-91999.71261302494	132597.296949918
-91772.32836118847	132269.967885414
-91544.97421286012	131942.614694236
-91317.65015958779	131615.237360730
-91090.35619628195	131287.835881879
-90863.09231722436	130960.410252815
-90635.85851155786	130632.960449487
-90408.6547748049	130305.486471499
-90181.48109913431	129977.988306450
-89954.33747916136	129650.465951358
-89727.2239024336	129322.919376425
-89500.14036681094	128995.348591066
-89273.08686286955	128667.753577577
-89046.06338339488	128340.134326388
-88819.06992040206	128012.490825475
-88592.10646508548	127684.823059894
-88365.17301185697	127357.131026853
-88138.2695502599	127029.414705318
-87911.39607368584	126701.674089225
-87684.55257606288	126373.909174567
-87457.73904690715	126046.119940785
-87230.95547835132	125718.306377499
-87004.20186265287	125390.468474937
-86777.47819121621	125062.606220299
-86550.78445588239	124734.719602632
-86324.12064873191	124406.808612020
-86097.48675899436	124078.873228074
-85870.88278102351	123750.913449843
-85644.30870359852	123422.929255722
-85417.76452078785	123094.920643920
-85191.25022100426	122766.887592036
-84964.76579798374	122438.830097283
-84738.31123920839	122110.748134155
-84511.88653807032	121782.641699097
-84285.49168489395	121454.510777727
-84059.12666968122	121126.355354179
-83832.79148380141	120798.175418074
-83606.48611559623	120469.970948047
-83380.21055966154	120141.741946395
-83153.96480418171	119813.488391372
-82927.74883765513	119485.210262978
-82701.56265203416	119156.907553915
-82475.40623886039	118828.580256167
-82249.27958458854	118500.228342244
-82023.18268144339	118171.851807071
-81797.11551919697	117843.450636447
-81571.07808634592	117515.024811210
-81345.07037333837	117186.574320495
-81119.09236968521	116858.099149636
-80893.14406320569	116529.599277732
-80667.22544596206	116201.074700950
-80441.33650409215	115872.525392416
-80215.47722901747	115543.951346043
-79989.6476070622	115215.352536475
-79763.84762854662	114886.728953652
-79538.07728268065	114558.080583961
-79312.3365576475	114229.407409967
-79086.62544205828	113900.709416154
-78860.94392475048	113571.986587997
-78635.29199362268	113243.238907865
-78409.66963439756	112914.466350244
-78184.0768387931	112585.668912371
-77958.51359153283	112256.846565468
-77732.97988350905	111927.999304318
-77507.47569993626	111599.127102779
-77282.00102929967	111270.229946872
-77056.55585886726	110941.307818831
-76831.14017575455	110612.360700461
-76605.75396756646	110283.388575429
-76380.39722000074	109954.391420989
-76155.06992188409	109625.369226432
-75929.77205767675	109296.321964470
-75704.50362384999	108967.249654075
-75479.26459565974	108638.152234327
-75254.0549570515	108309.029677099
-75028.87469900274	107979.881981475
-74803.72380836256	107650.709130133
-74578.60227024212	107321.511102452
-74353.51007065034	106992.287878915
-74128.4471954578	106663.039440732
-73903.41362839956	106333.765760893
-73678.40935614659	106004.466824729
-73453.43436602692	105675.142619770
-73228.4886387901	105345.793109414
-73003.57216117637	105016.418279953
-72778.6849178944	104687.018110078
-72553.8268949599	104357.592584667
-72328.99807509914	104028.141675718
-72104.19844125418	103698.665356726
-71879.42798004369	103369.163615780
-71654.68667365357	103039.636424175
-71429.97450585364	102710.083760014
-71205.29146226686	102380.505608488
-70980.63752309346	102050.901935178
-70756.01267121869	101721.272715541
-70531.41689278484	101391.617938607
-70306.8501693536	101061.937576058
-70082.3124833074	100732.231603123
-69857.80381566707	100402.499990585
-69633.32415004278	100072.742719405
-69408.87347011371	99742.9597710789
-69184.4517543998	99413.1511084885
-68960.05898598225	99083.3167119368
-68735.69514491913	98753.4565508028
-68511.3602154452	98423.5706109315
-68287.05417776099	98093.6588632923
-68062.77701037374	97763.7212731667
-67838.52869444617	97433.7578159300
-67614.30921343467	97103.7684767398
-67390.11854365807	96773.7532141103
-67165.95666691856	96443.7120075843
-66941.82356147168	96113.6448242323
-66717.71920977946	95783.5516473172
-66493.64358966232	95453.4324433748
-66269.59667772485	95123.2871744760
-66045.57845491305	94793.1158203856
-65821.58889974475	94462.9183517510
-65597.62799057018	94132.6947392578
-65373.69570549324	93802.4449534258
-65149.7920222631	93472.1689641359
-64925.91691743039	93141.8667370092
-64702.07036841489	92811.5382420143
-64478.252351853625	92481.1834466136
-64254.46638378847	92150.8027396857
-64030.70535410525	91820.3952408353
-63806.97278561506	91489.9613435438
-63583.26865769451	91159.5010283220
-63359.59294466659	90829.0142575477
-63135.94561922038	90498.5009875858
-62912.32665823691	90167.9611913811
-62688.73603894134	89837.3948461983
-62465.173731981995	89506.8019006618
-62241.63971311924	89176.1823281684
-62018.13395485925	88845.5360873442
-61794.65643314414	88514.8631511216
-61571.20711880643	88184.1634758611
-61347.78598659004	87853.4370316154
-61124.39301008697	87522.6837849867
-60901.02815629357	87191.9036791777
-60677.691402802295	86861.0966982066
-60454.38271935014	86530.2627970272
-60231.102075698494	86199.4019325163
-60007.84944505728	85868.5140734933
-59784.624795460055	85537.5991716418
-59561.42809810678	85206.6571911727
-59338.259322814025	84875.6880919262
-59115.11843737606	84544.6918269409
-58892.00541446612	84213.6683686361
-58668.92021909048	83882.6176620818
-58445.862821798444	83551.5396737695
-58222.83318925567	83220.4343559377
-57999.831288990885	82889.3016665225
-57776.8570882931	82558.1415616118
-57553.91055231219	82226.9539931290
-57330.9916498727	81895.7389246121
-57108.100344529055	81564.4963047700
-56885.23660131279	81233.2260845183
-56662.400386757414	80901.9282249376
-56439.59166251011	80570.6026679943
-56216.81039669019	80239.2493821775
-55994.05654868939	79907.8683041698
-55771.330083005574	79576.4593906817
-55548.630962201256	79245.0225928616
-55325.95914843976	78913.5578616326
-55103.31460160084	78582.0651393358
-54880.69728337895	78250.5443785700
-54658.10715668079	77918.9955363505
-54435.544178330994	77587.4185488369
-54213.0083069353	77255.8133589209
-53990.49950462886	76924.1799263064
-53768.01772620157	76592.5181821087
-53545.56293363787	76260.8280882766
-53323.13507949064	75929.1095704691
-53100.73412057492	75597.3625744517
-52878.36001663919	75265.5870557312
-52656.012718860686	74933.7829411989
-52433.692185595195	74601.9501859840
-52211.39836712389	74270.0887166242
-51989.13121739954	73938.1984738139
-51766.890692702626	73606.2794078026
-51544.676740990806	73274.3314442730
-51322.48931638362	72942.3545285685
-51100.32836725252	72610.3485888612
-50878.193843405665	72278.3135589271
-50656.085697326445	71946.2493865042
-50434.00387411748	71614.1559908427
-50211.948323285695	71282.0333105898
-49989.91899161635	70949.8812774996
-49767.91582556207	70617.6998235195
-49545.93876815053	70285.4888687066
-49323.98776834304	69953.2483586275
-49102.0627660274	69620.9782046375
-48880.163704597515	69288.6783371570
-48658.29052956764	68956.3486935399
-48436.443178203146	68623.9891832242
-48214.62159302096	68291.5997385725
-47992.825713280006	67959.1802814007
-47771.05547742574	67626.7307325054
-47549.31082170391	67294.2510068801
-47327.591683737424	66961.7410281934
-47105.89800008731	66629.2007172693
-46884.22970534764	66296.6299919337
-46662.58673050186	65964.0287560738
-46440.9690106356	65631.3969348512
-46219.376476798134	65298.7344376875
-45997.809060464846	64966.0411818734
-45776.26668837945	64633.3170683287
-45554.74929024151	64300.5620113866
-45333.256793954766	63967.7759228079
-45111.78912499155	63634.9587063950
-44890.3462060332	63302.1102601554
-44668.92796293394	62969.2304971102
-44447.534317691934	62636.3193191511
-44226.165191013526	62303.3766250468
-44004.82050053098	61970.4023078402
-43783.50016761547	61637.3962756821
-43562.20410800693	61304.3584200375
-43340.93223576338	60971.2886312608
-43119.684468643965	60638.1868158204
-42898.46071581176	60305.0528510254
-42677.26088883489	59971.8866278373
-42456.084900197566	59638.6880456975
-42234.93265420417	59305.4569757511
-42013.8040588704	58972.1933075193
-41792.699021376204	58638.8969329717
-41571.61744181925	58305.5677208820
-41350.55922296669	57972.2055536446
-41129.52426421287	57638.8103076644
-40908.512465540894	57305.3818649475
-40687.52372032519	56971.9200880764
-40466.55792251423	56638.4248451922
-40245.614968193804	56304.8960184323
-40024.69474499335	55971.3334648141
-39803.79714063205	55637.7370443122
-39582.922044929765	55304.1066334872
-39362.069339153655	54970.4420788845
-39141.23890637222	54636.7432407161
-38920.43062628098	54303.0099744123
-38699.644376588716	53969.2421320819
-38478.88003321949	53635.4395645834
-38258.13746786634	53301.6021145710
-38037.416552305054	52967.7296304412
-37816.71715552501	52633.8219595482
-37596.039139083994	52299.8789252222
-37375.38236933457	51965.9003767746
-37154.74670640555	51631.8861473058
-36934.13200509231	51297.8360575812
-36713.53812182541	50963.7499404366
-36492.964908895025	50629.6276241373
-36272.4122130139	50295.4689228043
-36051.879880280285	49961.2736544543
-35831.36775332642	49627.0416351799
-35610.875671487694	49292.7726755684
-35390.40347161393	48958.4665883775
-35169.950983825096	48624.1231687367
-34949.51803833251	48289.7422202598
-34729.10445967198	47955.3235381614
-34508.71007137419	47620.8669216468
-34288.33468764447	47286.3721451355
-34067.97812752629	46951.8390139314
-33847.64019421095	46617.2672825000
-33627.32069996024	46282.6567533573
-33407.01944107911	45948.0071796162
-33186.73621686488	45613.3183363359
-32966.470818145244	45278.5899806678
-32746.223034564202	44943.8218778372
-32525.992647612136	44609.0137753912
-32305.77943593072	44274.1654241683
-32085.583171589384	43939.2765640538
-31865.403623767714	43604.3469388001
-31645.24055407042	43269.3762784365
-31425.093718412994	42934.3643092852
-31204.96286858945	42599.3107551488
-30984.847747734588	42264.2153234727
-30764.748097192343	41929.0777359758
-30544.663646274323	41593.8976849891
-30324.59412304962	41258.6748747267
-30104.539244872933	40923.4089893678
-29884.498726892365	40588.0997240838
-29664.472270789774	40252.7467451134
-29444.459576138055	39917.3497294768
-29224.460331246682	39581.9083355822
-29004.474221921162	39246.4222292817
-28784.500917531415	38910.8910506756
-28564.540080738363	38575.3144270541
-28344.591374752872	38239.6920167167
-28124.65443945174	37904.0234166633
-27904.72892080856	37568.3082705316
-27684.814437327772	37232.5461576382
-27464.910610120995	36896.7366860893
-27245.01704917383	36560.8794485188
-27025.133349639334	36224.9740194601
-26805.25909521648	35889.0199631744
-26585.393861480643	35553.0168441889
-26365.53720914738	35216.9642089671
-26145.688686189787	34880.8615932901
-25925.847826750134	34544.7085172265
-25706.014153006272	34208.5044955959
-25486.187174647148	33872.2490390449
-25266.366384284745	33535.9416342040
-25046.551257636947	33199.5817534391
-24826.741256967583	32863.1688609025
-24606.935828766855	32526.7024132935
-24387.134398010647	32190.1818375098
-24167.336376608528	31853.6065617511
-23947.541155664 3	31516.9759951861
-23727.7481054003	31180.2895232518
-23507.956577469264	30843.5465263575
-23288.165900573196	30506.7463583388
-23068.375385411433	30169.8883733248
-22848.584312491046	29832.9718831962
-22628.791944961842	29495.9962045809
-22408.997517786313	29158.9606282812
-22189.200235718763	28821.8644092915
-21969.399282582453	28484.7068089045
-21749.593809190646	28147.4870544701
-21529.782934236093	27810.2043447118
-21309.965750541956	27472.8578774149
-21090.141311014788	27135.4468071962
-20870.308638309765	26797.9702784668
-20650.466713976533	26460.4273993704
-20430.614483179033	26122.8172604684
-20210.75085330663	25785.1389348873
-19990.874682636164	25447.3914501718
-19770.984787802394	25109.5738150981
-19551.079938767427	24771.6850144885
-19331.15885420933	24433.7239967170
-19111.220199509153	24095.6896802262
-18891.262587449455	23757.5809634916
-18671.28456610321	23419.3966873670
-18451.284627089597	23081.1356824713
-18231.261193855455	22742.7967346042
-18011.21262141627	22404.3786017334
-17791.13719064353	22065.8799979011
-17571.033101817346	21727.2995959437
-17350.898474480004	21388.6360334951
-17130.731339998478	21049.8879122161
-16910.529637167285	20711.0537942267
-16690.291205379403	20372.1322000438
-16470.01377348816	20033.1215942147
-16249.694960288885	19694.0204109915
-16029.332264657256	19354.8270378666
-15808.923057234706	19015.5398265289
-15588.464566160033	18676.1570640580
-15367.953877453769	18336.6770152708
-15147.387912793154	17997.0978789982
-14926.763430480441	17657.4178362868
-14706.07700043909	17317.6349969007
-14485.32500105804	16977.7474520951
-14264.503596181527	16637.7532472655
-14043.608721149869	16297.6503847451
-13822.636067281053	15957.4368475345
-13601.581057174439	15617.1105845768
-13380.438827138816	15276.6695335192
-13159.204196225865	14936.1116087019
-12937.871645005833	14595.4347318463
-12716.435281094262	14254.6368298650
-12494.888813940506	13913.7158821748
-12273.225500187304	13572.6698757258
-12051.438122118985	13231.4969117190
-11829.518926722161	12890.1951742975
-11607.459576849038	12548.7629916522
-11385.251096777249	12207.1988895161
-11162.883795250216	11865.5016281727
-10940.347199338132	11523.6702903940
-10717.629964617463	11181.7043684136
-10494.719778639375	10839.6038659838
-10271.603246053914	10497.3694237355
-10048.265763136675	10155.0025156173
-9824.691373561105	9812.50564235916
-9600.862594575505	9469.88259647684
-9376.760221044387	9127.13880974334
-9152.36309407015	8784.28176133740
-8927.647844347544	8441.32155503152
-8702.588569580827	8098.27159919976
-8477.156469846192	7755.14953293216
-8251.319407411487	7411.97840931292
-8025.041396205114	7068.78828275902
-7798.281976029428	6725.61830259164
-7570.995460068351	6382.51949015755
-7343.130049934125	6039.55863779373
-7114.626722301391	5696.82352363145
-6885.417896070738	5354.43031718524
-6655.425778025946	5012.53405175411
-6424.56032078207	4671.34375665449
-6192.71667414304	4331.14474727114
-5959.771984851295	3992.33219025833
-5725.581368239852	3655.46278833413
-5489.972816017194	3321.33665521022
-5252.740710360142	2991.13052290345
-5013.6375928032485	2666.62114720135
-4772.363748924411	2350.57086228462
-4528.5541673218695	2047.40752220079
-4281.762609642283	1764.42345410955
-4031.443101343919	1513.76216982863
-3776.930552419322	1314.94560585375
-3517.4253846676756	1195.03131533934
-3251.993030840261	1178.94549991699
-2979.5989163127274	1270.60441468294
-2699.209861472665	1448.78975056695
-2409.9905144868258	1684.32165776369
-2111.581931977446	1953.60444233106
-1804.3572382344082	2240.79847998928
-1489.4772287833282	2535.93242143178
-1168.6519084354534	2833.05046772530
-843.7290279117791	3128.91033967046
-516.3420209397661	3422.01331196419
-187.74486585011698	3711.87735922003
141.19218921266653	3998.54371189915
469.90930785725647	4282.28192125453
798.0694506915613	4563.43339214064
1125.4846849184144	4842.33738626630
1452.062558747714	5119.30096339211
1777.7698530002538	5394.59024103215
2102.6090123396816	5668.43112460355
2426.603202010803	5941.01369090718
2749.7869202373595	6212.49745636350
3072.2002225209726	6483.01648497865
3393.8851683706885	6752.68380789246
3714.8837202336863	7021.59517670403
4035.236502431536	7289.83213546208
4354.982143068028	7557.46450024226
4674.156950126371	7824.55241369103
4992.7947932029465	8091.14794630381
5310.927121119012	8357.29644843141
5628.583049057489	8623.03760143077
5945.789481476219	8888.40631242775
6262.571272713354	9153.43343849177
6578.951373140782	9418.14638039886
6894.950973758576	9682.56955948737
7210.589665444891	9946.72484984144
7525.885571703444	10210.6319128991
7840.85546921456 -	10474.3084760593
8155.514910132006	10737.7705952005
8469.878323031118	11001.0328259989
8783.959121448781	11264.1084496730
9097.769781508612	11527.0096003227
9411.321921228104	11789.7473681092
9724.626383041763	12052.3319622173
10037.693288260194	12314.7727695286
10350.532100102082	12577.0784502154
10663.151680923218	12839.2570236197
10975.560333957179	13101.3159123996
11287.765851579019	13363.2620056106
11599.775557376039	13625.1017276365
11911.596336057815	13886.8410542329
12223.23467356571	14148.4855699121
12534.696680032004	14410.0404971048
12845.988121516848	14671.5107169792
13157.114446582595	14932.9008297584
13468.080805157306	15194.2151416489
13778.892066285847	15455.4576994726
14089.552850395281	15716.6323364853
14400.06752863547	15977.7426388164
14710.440256424103	16238.7920169866
15020.67497763819	16499.7836893343
15330.775439080504	16760.7206923595
15640.745208250066	17021.6059172258
15950.587675287356	17282.4420860180
16260.306078106478	17543.2318103283
16569.903496453633	17803.9775459930
16879.38287355427	18064.6816428301
17188.747017033835	18325.3463306214
17497.99861315193	18585.9737562280
17807.14022158675	18846.5659244085
18116.174300621708	19107.1247897688
18425.10320002953	19367.6522006235
18733.929165692807	19628.1499150369
19042.654358177053	19888.6196385190
19351.28084081946	20149.0629769965
19659.810601398578	20409.4814889687
19968.245541117965	20669.8766528213
20276.58749401015	20930.2499037588
20584.838214989733	21190.6026055388
20892.99939642577	21450.9360720699
21201.07266357984	21711.2515642480
21509.05958212001	21971.5502939322
21816.961658780983	22231.8334294048
22124.780346500087	22492.1020914087
22432.517044199212	22752.3573654155
22740.173100248197	23012.6002867566
23047.749818383676	23272.8318656412
23355.248453493063	23533.0530651150
23662.670217402396	23793.2648166578
23970.01628217358	24053.4680257859
24277.28778000017	24313.6635624652
24584.485803079395	24573.8522612150
24891.611410460464	24834.0349422698
25198.665624189478	25094.2123857168
25505.64943463812	25354.3853477605
25812.563799876436	25614.5545691462
26119.409649416924	25874.7207627908
26426.187878411318	26134.8846054007
26732.89935950697	26395.0467712800
27039.544938499195	26655.2079118428
27346.12543107465	26915.3686420433
27652.64163189049	27175.5295756841
27959.094309619737	27435.6912949705
28265.48421634311	27695.8543864776
28571.81207117467	27956.0193839183
28878.078584445553	28216.1868451740
29184.284435645794	28476.3572788732
29490.430290993874	28736.5311950076
29796.51679861097	28996.7090960186
30102.544584037045	29256.8914517149
30408.51425773849	29517.0787294547
30714.426413960853	29777.2713838416
31020.2816330707 -	30037.4698613260
31326.080473785507	30297.6745808422
31631.82348540481	30557.8859695794
31937.51119856565	30818.1044250586
32243.14413464952	31078.3303508969
32548.722795973932	31338.5641250059
32854.2476777881 -	31598.8061313583
33159.71925843159	31859.0567309836
33465.138004727785	32119.3162807615
33770.50437506039	32379.5851338542
34075.81880984256	32639.8636181574
34381.08174345272	32900.1520680774
34686.293602137 -3	33160.4508159117
34991.4547934552 -	33420.7601623817
35296.5657252632 -	33681.0804316650
35601.62678175014	33941.4118979538
35906.63835922359	34201.7548834277
36211.600821873864	34462.1096486138
36516.514541853976	34722.4764945487
36821.37986980889	34982.8556716500
37126.19716123256	35243.2474660106
37430.96675090838	35503.6521204790
37735.68897871721	35764.0699093395
38040.3641641908 -	36024.5010605032
38344.99262891057	36284.9458276578
38649.57468582135	36545.4044540013
38954.11063634734	36805.8771609200
39258.600777676664	37066.3641746415
39563.045405096665	37326.8657314897
39867.44480195659	37587.3820404861
40171.799246680384	37847.9133152410
40476.10901122366	38108.4597583256
40780.37436677642	38369.0215878855
41084.5955710165 -	38629.5989908730
41388.77288114977	38890.1921672495
41692.90654917484	39150.8013116696
41996.99682099435	39411.4266117339
42301.04393452195	39672.0682427166
42605.04812857281	39932.7263943738
42909.009634349684	40193.4012448054
43212.92867720182	40454.0929616293
43516.80547801483	40714.8017102689
43820.64025671988	40975.5276683987
44124.43322494979	41236.2709928137
44428.18459267989	41497.0318438225
44731.89456470987	41757.8103794519
45035.56334018056	42018.6067477214
45339.191119883035	42279.4211088907
45642.778094465204	42540.2536027510
45946.324454370544	42801.1043756410
46249.830388522096	43061.9735796000
46553.296076717146	43322.8613441883
46856.721699709684	43583.7678115288
47160.107431435965	43844.6931102537
47463.45344922737	44105.6373849905
47766.759918073556	44366.6007530765
48070.02700673854	44627.5833477123
48373.25487846715	44888.5852932527
48676.4436954604 -	45149.6067181246
48979.59361287732	45410.6477337412
49282.704786709604	45671.7084626379
49585.77736918182	45932.7890201172
49888.81151077218	46193.8895241554
50191.807357981554	46455.0100874415
50494.765056098244	46716.1508209141
50797.68474679971	46977.3118341719
51100.56656697875	47238.4932246276
51403.41065583363	47499.6951050699
51706.217149521806	47760.9175829588
52008.98617840557	48022.1607511495
52311.717873717265	48283.4247140960
52614.4123645589 -	48544.7095737450
52917.06977518637	48806.0154196055
53219.69022939682	49067.3423466353
53522.27385202414	49328.6904592552
53824.82075797524	49590.0598299048
54127.331069850734	49851.4505671179
54429.80490291263	50112.8627581423
54732.24236888203	50374.2964791211
55034.64358298606	50635.7518273035
55337.00865508128	50897.2288858394
55639.337691368004	51158.7277288127
55941.630803192726	51420.2484531086
56243.888091882865	51681.7911263100
56546.10966308132	51943.3558321610
56848.29562049968	52204.9426573431
57150.44606230978	52466.5516688394
57452.561088167604	52728.1829451528
57754.64079541804	52989.8365604016
58056.68528204678	53251.5125962366
58358.69463857493	53513.2111096913
58660.668962305615	53774.9321881112
58962.60834390032	54036.6758967692
59264.51287137995	54298.4422981135
59566.382637134906	54560.2314723182
59868.217727071606	54822.0434799240
60170.018228965564	55083.8783913051
60471.784224694304	55345.7362616376
60773.515801261216	55607.6171656017
61075.21304087482	55869.5211656784
61376.8760234292 -	56131.4483174780
61678.50483231967	56393.3986941543
61980.09954465175	56655.3723493121
62281.660237193704	56917.3693394510
62583.186988158384	57179.3897285155
62884.679873280285	57441.4335741755
63186.13896856625	57703.5009365344
63487.56434696831	57965.5918696623
63788.95608024761	58227.7064275200
64090.31423963093	58489.8446627519
64391.63889726675	58752.0066369104
64692.93012376568	59014.1924040544
64994.18798546731	59276.4020104692
65295.41255160103	59538.6355127029
65596.6038895526 -	59800.8929635031
65897.76206195247	60063.1744023194
66198.88713910335	60325.4798976920
66499.97918127927	60587.8094829876
66801.03825265019	60850.1632128979
67102.06441629061	61112.5411361493
67403.05773482924	61374.9433041387
67704.01826723217	61637.3697565618
68004.94607395786	61899.8205402382
68305.84121455261	62162.2957026458
68606.7037469118 -	62424.7952867459
68907.53373055281	62687.3193438394
69208.33121931719	62949.8679062662
69509.09627276208	63212.4410280789
69809.82894631368	63475.0387520139
70110.52929141559	63737.6611086050
70411.19736399948	64000.3081458098
70711.83321899154	64262.9799104716
71012.43690772216	64525.6764372339
71313.00848104947	64788.3977632860
71613.5479919779 -	65051.1439333351
71914.05549068499	65313.9149831023
72214.53102923445	65576.7109592155
72514.97465472315	65839.5318904267
72815.38641632652	66102.3778168243
73115.76636206821	66365.2487744866
73416.11454035832	66628.1448021092
73716.43099763434	66891.0659324267
74016.71578293621	67154.0122113439
74316.96893927822	67416.9836629187
74617.19051328296	67679.9803260826
74917.38054920008	67943.0022355107
75217.53909157707	68206.0494243600
75517.66618588487	68469.1219319355
75817.76187149282	68732.2197776104
76117.8261955665 -	68995.3430106839
76417.85919755846	69258.4916544731
76717.86091949209	69521.6657397633
77017.83140268072	69784.8653003434
77317.77068820872	70048.0903685294
77617.67881799165	70311.3409813142
77917.55582928391	70574.6171595060
78217.40176208463	70837.9189358888
78517.21665579078	71101.2463423739
78817.0005483487 -	71364.5994069020
79116.75347693758	71627.9781559344
79416.47548001508	71891.3826209844
79716.16659646349	72154.8128359903
80015.82686078546	72418.2688222083
80315.4563095764 -	72681.7506088766
80615.05497834345	72945.2582234522
80914.62290295224	73208.7916926727
81214.1601183707 -	73472.3510442495
81513.66666121545	73735.9363107041
81813.14256165644	73999.5475042542
82112.58785775286	74263.1846664238
82412.00258052566	74526.8478132239
82711.38676392185	74790.5369736204
83010.7404402512 -	75054.2521699385
83310.06364193911	75317.9934274767
83609.35640302127	75581.7607778947
83908.61875130181	75845.5542327699
84207.85072190288	76109.3738284274
84507.05234505032	76373.2195859261
84806.22364966058	76637.0915228419
85105.36466741693	76900.9896672559
85404.47542723549	77164.9140379975
85703.55596110297	77428.8646659558
86002.6062950163 -	77692.8415619160
86301.62646193091	77956.8447616531
86600.61648842669	78220.8742795375
86899.5764006571 -	78484.9301297462
87198.50623027215	78749.0123473317
87497.40600536598	79013.1209514487
87796.2757502359 -	79277.2559534861
88095.11549398434	79541.4173808045
88393.92526587375	79805.6052617337
88692.705088143 -7	80069.8196014890
88991.45499003273	80334.0604301982
89290.17499731902	80598.3277663485
89588.86513530993	80862.6216279976
89887.5254294447 -	81126.9420342368
90186.15590587756	81391.2890071134
90484.75658811248	81655.6625605845
90783.32750462642	81920.0627261530
91081.86867550318	82184.4895072652
91380.38012878463	82448.9429352635
91678.86188597936	82713.4230199006
91977.31397112402	82977.9297801050
92275.73640886004	83242.4632375352
92574.12922179895	83507.0234076216
92872.49243306182	83771.6103079889
93170.82606755427	84036.2239631168
93469.13014395616	84300.8643768993
93767.40468791044	84565.5315774458
94065.6497182273 -	84830.2255699994
94363.86525995472	85094.9463821014
94662.0513342774 -	85359.6940283038
94960.20796217218	85624.4685232620
95258.33516488862	85889.2698828983
95556.4329646671 -	86154.0981272749
95854.5013823104 -	86418.9532719841
96152.54043598179	86683.8353240520
96450.55014952755	86948.7443108852
96748.53054024764	87213.6802373323
97046.48163096471	87478.6431283679
97344.40343981376	87743.6329929426
97642.29598630412	88008.6498456735
97940.15929000694	88273.6937012989
98237.99337092513	88538.7645769150
98535.79824781521	88803.8624859732
98833.57394008065	89068.9874444395
99131.32046731611	89334.1394692861
99429.03784537042	89599.3185653421
99726.72609625639	89864.5247589090
100024.38523631752	90129.7580574154
100322.01528150574	90395.0184672909
100619.61625350274	90660.3060151822
100917.18816842347	90925.6207091305
101214.731043086 -	91190.9625598313
101512.24489713825	91456.3315881907
101809.72974399997	91721.7277944141
102107.18560214939	91987.1511962377
102404.61249091256	92252.6018147669
102702.01042354845	92518.0796507667
102999.37941984604	92783.5847277592
103296.71949477395	93049.1170532993
103594.03066529513	93314.6766420453
103891.31294466146	93580.2634961855
104188.56635263533	93845.8776410535
104485.79090530415	94111.5190892548
104782.98661456957	94377.1878399710
105080.15349773654	94642.8839107804
105377.29156973997	94908.6073118477
105674.40084788598	95174.3580617570
105971.48134387363	95440.1361602168
106268.53307680876	95705.9416326488
106565.5560590758	95971.7744819205
106862.55030370434	96237.6347132728
107159.51582919768	96503.5223512410
107456.45264793647	96769.4373996475
107753.3607684297	97035.3798495971
108050.2402158885	97301.3497492675
108347.09100162877	97567.3471000743
108643.91313541846	97833.3718981257
108940.70663294401	98099.4241604483
109237.47150923652	98365.5039018158
109534.20777391018	98631.6111190847
109830.91544534233	98897.7458391466
110127.59453258182	99163.9080574992
110424.24505159147	99430.0977936417
110720.86701459298	99696.3150543173
111017.46043419518	99962.5598480174
111314.02532391086	100228.832186878
111610.56169593349	100495.132078523
111907.06956235501	100761.459530492
112203.54893652898	101027.814555363
112499.9998326129	101294.197168195
112796.42225886355	101560.607364618
113092.81622947889	101827.045160401
113389.18175860595	102093.510571800
113685.51885576763	102360.003599538
113981.82753112447	102626.524246529
114278.10780039642	102893.072535173
114574.3596733639	103159.648467641
114870.58316126338	103426.252051554
115166.77827604616	103692.883297186
115462.94502928642	103959.542213908
115759.0834317312	104226.228808140
116055.19349497874	104492.943089813
116351.27522902585	104759.685063451
116647.32864732096	105026.454745742
116943.35375771864	105293.252134445
117239.35057216721	105560.077241780
117535.31910353857	105826.930082840
117831.25935774477	106093.810651191
118127.17135002332	106360.718967760
118423.05508885183	106627.655035344
118718.91058428634	106894.618860255
119014.73784534406	107161.610446318
119310.53688530547	107428.629811669
119606.30771227716	107695.676956992
119902.05033653586	107962.751890733
120197.76476955452	108229.854625563
120493.45101787095	108496.985157685
120789.10909338688	108764.143501579
121084.73900457499	109031.329660456
121380.34076299726	109298.543648273
121675.914375428 -	109565.785462651
121971.45985431803	109833.055120956
122266.97720564177	110100.352618669
122562.46644212415	110367.677974440
122857.92757096326	110635.031188380
123153.36059963376	110902.412261610
123448.76554133206	111169.821214923
123744.14240247372	111437.258046396
124039.49119232687	111704.722764036
124334.81191930162	111972.215372762
124630.10459171956	112239.735877674
124925.36921905162	112507.284288097
125220.60580935281	112774.860608323
125515.81437351083	113042.464852928
125810.99491628098	113310.097015393
126106.14744753682	113577.757107073
126401.2719777065	113845.445141269
126696.36851085196	114113.161109765
126991.43705857202	114380.905030290
127286.4776263041	114648.676899623
127581.49022501026	114916.476733885
127876.47486123092	115184.304533892
128171.43154046529	115452.160297076
128466.3602752742	115720.044045455
128761.2610712578	115987.955777363
129056.13393558886	116255.895496541
129350.97887663072	116523.863210828
129645.79590087912	116791.858922348
129940.58501621112	117059.882637695
130235.3462305019	117327.934363618
130530.0795525978	117596.014110499
130824.78498662158	117864.121872713
131119.46254168247	118132.257661813
131414.11222635172	118400.421487680
131708.73404427653	118668.613343371
132003.32800454914	118936.833240998
132297.89411605967	119205.081191990
132592.4323838137	119473.357194509

## Sheet: Figure 3
Figure 3
PICAM BoresightVector X (MSM)	PICAM BoresightVector Y (MSM)	PICAM BoresightVector Z (MSM)
-0.00136	0.02552	-0.99967
-0.00136	0.02552	-0.99967
-0.00136	0.02552	-0.99967
-0.00136	0.02552	-0.99967
-0.00136	0.02552	-0.99967
-0.00136	0.02552	-0.99967
-0.00136	0.02552	-0.99967
-0.00136	0.02552	-0.99967
-0.00136	0.02552	-0.99967
-0.00136	0.02552	-0.99967
-0.00136	0.02552	-0.99967
-0.00136	0.02552	-0.99967
-0.00136	0.02552	-0.99967
-0.00136	0.02552	-0.99967
-0.00136	0.02552	-0.99967
-0.00136	0.02552	-0.99967
-0.00136	0.02552	-0.99967
-0.00136	0.02552	-0.99967
-0.00136	0.02552	-0.99967
-0.00136	0.02552	-0.99967
-0.00136	0.02552	-0.99967
-0.00136	0.02552	-0.99967
-0.00136	0.02552	-0.99967
-0.00136	0.02552	-0.99967
-0.00136	0.02552	-0.99967
-0.00136	0.02552	-0.99967
-0.00136	0.02552	-0.99967
-0.00136	0.02552	-0.99967
-0.00136	0.02552	-0.99967
-0.00136	0.02552	-0.99967
-0.00136	0.02552	-0.99967
-0.00136	0.02552	-0.99967
-0.00136	0.02551	-0.99967
-0.00136	0.02551	-0.99967
-0.00136	0.02551	-0.99967
-0.00136	0.02551	-0.99967
-0.00136	0.02551	-0.99967
-0.00136	0.02551	-0.99967
-0.00136	0.02551	-0.99967
-0.00136	0.02551	-0.99967
-0.00136	0.02551	-0.99967
-0.00136	0.02551	-0.99967
-0.00136	0.02551	-0.99967
-0.00136	0.02551	-0.99967
-0.00136	0.02551	-0.99967
-0.00136	0.02551	-0.99967
-0.00136	0.02551	-0.99967
-0.00136	0.02551	-0.99967
-0.00136	0.02551	-0.99967
-0.00136	0.02551	-0.99967
-0.00136	0.02551	-0.99967
-0.00136	0.02551	-0.99967
-0.00136	0.02551	-0.99967
-0.00136	0.02551	-0.99967
-0.00136	0.02551	-0.99967
-0.00136	0.02551	-0.99967
-0.00136	0.02551	-0.99967
-0.00136	0.02551	-0.99967
-0.00136	0.02551	-0.99967
-0.00136	0.02551	-0.99967
-0.00136	0.02551	-0.99967
-0.00136	0.02551	-0.99967
-0.00136	0.02551	-0.99967
-0.00136	0.02551	-0.99967
-0.00136	0.0255	-0.99967
-0.00136	0.0255	-0.99967
-0.00136	0.0255	-0.99967
-0.00136	0.0255	-0.99967
-0.00136	0.0255	-0.99967
-0.00136	0.0255	-0.99967
-0.00136	0.0255	-0.99967
-0.00136	0.0255	-0.99967
-0.00136	0.0255	-0.99967
-0.00136	0.0255	-0.99967
-0.00136	0.0255	-0.99967
-0.00136	0.0255	-0.99967
-0.00136	0.0255	-0.99967
-0.00136	0.0255	-0.99967
-0.00136	0.0255	-0.99967
-0.00136	0.0255	-0.99967
-0.00135	0.02549	-0.99967
-0.00135	0.02549	-0.99967
-0.00135	0.02549	-0.99967
-0.00135	0.02549	-0.99967
-0.00135	0.02549	-0.99967
-0.00135	0.02549	-0.99967
-0.00135	0.02549	-0.99967
-0.00135	0.02549	-0.99967
-0.00135	0.02549	-0.99967
-0.00135	0.02549	-0.99967
-0.00135	0.02549	-0.99967
-0.00135	0.02549	-0.99967
-0.00135	0.02549	-0.99967
-0.00135	0.02549	-0.99967
-0.00135	0.02549	-0.99967
-0.00135	0.02549	-0.99967
-0.00135	0.02549	-0.99967
-0.00135	0.02549	-0.99967
-0.00135	0.02549	-0.99967
-0.00135	0.02549	-0.99967
-0.00135	0.02549	-0.99967
-0.00135	0.02549	-0.99967
-0.00135	0.02549	-0.99967
-0.00135	0.02549	-0.99967
-0.00135	0.02549	-0.99967
-0.00135	0.02549	-0.99967
-0.00135	0.02549	-0.99967
-0.00135	0.02549	-0.99967
-0.00135	0.02549	-0.99967
-0.00135	0.02549	-0.99967
-0.00135	0.02549	-0.99967
-0.00135	0.02549	-0.99967
-0.00135	0.02548	-0.99967
-0.00135	0.02548	-0.99967
-0.00135	0.02548	-0.99967
-0.00135	0.02548	-0.99967
-0.00135	0.02548	-0.99967
-0.00135	0.02548	-0.99967
-0.00135	0.02548	-0.99967
-0.00135	0.02548	-0.99967
-0.00135	0.02548	-0.99967
-0.00135	0.02548	-0.99967
-0.00135	0.02548	-0.99967
-0.00135	0.02548	-0.99967
-0.00135	0.02548	-0.99967
-0.00135	0.02548	-0.99967
-0.00135	0.02548	-0.99967
-0.00135	0.02548	-0.99967
-0.00135	0.02547	-0.99967
-0.00135	0.02547	-0.99967
-0.00135	0.02547	-0.99967
-0.00135	0.02547	-0.99967
-0.00135	0.02547	-0.99967
-0.00135	0.02547	-0.99967
-0.00135	0.02547	-0.99967
-0.00135	0.02547	-0.99967
-0.00135	0.02547	-0.99967
-0.00135	0.02547	-0.99967
-0.00135	0.02547	-0.99967
-0.00135	0.02547	-0.99967
-0.00135	0.02547	-0.99967
-0.00135	0.02547	-0.99967
-0.00135	0.02547	-0.99967
-0.00135	0.02547	-0.99967
-0.00135	0.02547	-0.99967
-0.00135	0.02547	-0.99967
-0.00135	0.02547	-0.99967
-0.00135	0.02547	-0.99967
-0.00135	0.02547	-0.99967
-0.00135	0.02547	-0.99967
-0.00135	0.02547	-0.99967
-0.00135	0.02547	-0.99967
-0.00135	0.02547	-0.99967
-0.00135	0.02547	-0.99967
-0.00135	0.02547	-0.99967
-0.00135	0.02547	-0.99967
-0.00135	0.02547	-0.99967
-0.00135	0.02547	-0.99967
-0.00135	0.02547	-0.99967
-0.00135	0.02547	-0.99967
-0.00135	0.02547	-0.99967
-0.00135	0.02547	-0.99967
-0.00135	0.02547	-0.99967
-0.00135	0.02547	-0.99967
-0.00135	0.02547	-0.99967
-0.00135	0.02547	-0.99967
-0.00135	0.02547	-0.99967
-0.00135	0.02547	-0.99967
-0.00135	0.02547	-0.99967
-0.00135	0.02547	-0.99967
-0.00135	0.02547	-0.99967
-0.00135	0.02547	-0.99967
-0.00135	0.02547	-0.99967
-0.00135	0.02547	-0.99967
-0.00135	0.02547	-0.99967
-0.00135	0.02547	-0.99967
-0.00135	0.02546	-0.99967
-0.00135	0.02546	-0.99967
-0.00135	0.02546	-0.99967
-0.00135	0.02546	-0.99967
-0.00135	0.02546	-0.99967
-0.00135	0.02546	-0.99967
-0.00135	0.02546	-0.99967
-0.00135	0.02546	-0.99967
-0.00135	0.02546	-0.99967
-0.00135	0.02546	-0.99967
-0.00135	0.02546	-0.99967
-0.00135	0.02546	-0.99967
-0.00135	0.02546	-0.99967
-0.00135	0.02546	-0.99967
-0.00135	0.02546	-0.99967
-0.00135	0.02546	-0.99967
-0.00135	0.02546	-0.99968
-0.00135	0.02546	-0.99968
-0.00135	0.02546	-0.99968
-0.00135	0.02546	-0.99968
-0.00135	0.02546	-0.99968
-0.00135	0.02546	-0.99968
-0.00135	0.02546	-0.99968
-0.00135	0.02546	-0.99968
-0.00135	0.02546	-0.99968
-0.00135	0.02546	-0.99968
-0.00135	0.02546	-0.99968
-0.00135	0.02546	-0.99968
-0.00135	0.02546	-0.99968
-0.00135	0.02546	-0.99968
-0.00135	0.02546	-0.99968
-0.00135	0.02546	-0.99968
-0.00135	0.02545	-0.99968
-0.00135	0.02545	-0.99968
-0.00135	0.02545	-0.99968
-0.00135	0.02545	-0.99968
-0.00135	0.02545	-0.99968
-0.00135	0.02545	-0.99968
-0.00135	0.02545	-0.99968
-0.00135	0.02545	-0.99968
-0.00135	0.02545	-0.99968
-0.00135	0.02545	-0.99968
-0.00135	0.02545	-0.99968
-0.00135	0.02545	-0.99968
-0.00135	0.02545	-0.99968
-0.00135	0.02545	-0.99968
-0.00135	0.02545	-0.99968
-0.00135	0.02545	-0.99968
-0.00135	0.02544	-0.99968
-0.00135	0.02544	-0.99968
-0.00135	0.02544	-0.99968
-0.00135	0.02544	-0.99968
-0.00135	0.02544	-0.99968
-0.00135	0.02544	-0.99968
-0.00135	0.02544	-0.99968
-0.00135	0.02544	-0.99968
-0.00135	0.02544	-0.99968
-0.00135	0.02544	-0.99968
-0.00135	0.02544	-0.99968
-0.00135	0.02544	-0.99968
-0.00135	0.02544	-0.99968
-0.00135	0.02544	-0.99968
-0.00135	0.02544	-0.99968
-0.00135	0.02544	-0.99968
-0.00135	0.02544	-0.99968
-0.00135	0.02544	-0.99968
-0.00135	0.02544	-0.99968
-0.00135	0.02544	-0.99968
-0.00135	0.02544	-0.99968
-0.00135	0.02544	-0.99968
-0.00135	0.02544	-0.99968
-0.00135	0.02544	-0.99968
-0.00135	0.02544	-0.99968
-0.00135	0.02544	-0.99968
-0.00135	0.02544	-0.99968
-0.00135	0.02544	-0.99968
-0.00135	0.02544	-0.99968
-0.00135	0.02544	-0.99968
-0.00135	0.02544	-0.99968
-0.00135	0.02544	-0.99968
-0.00135	0.02543	-0.99968
-0.00135	0.02543	-0.99968
-0.00135	0.02543	-0.99968
-0.00135	0.02543	-0.99968
-0.00135	0.02543	-0.99968
-0.00135	0.02543	-0.99968
-0.00135	0.02543	-0.99968
-0.00135	0.02543	-0.99968
-0.00135	0.02543	-0.99968
-0.00135	0.02543	-0.99968
-0.00135	0.02543	-0.99968
-0.00135	0.02543	-0.99968
-0.00135	0.02543	-0.99968
-0.00135	0.02543	-0.99968
-0.00135	0.02543	-0.99968
-0.00135	0.02543	-0.99968
-0.00135	0.02543	-0.99968
-0.00135	0.02543	-0.99968
-0.00135	0.02543	-0.99968
-0.00135	0.02543	-0.99968
-0.00135	0.02543	-0.99968
-0.00135	0.02543	-0.99968
-0.00135	0.02543	-0.99968
-0.00135	0.02543	-0.99968
-0.00135	0.02543	-0.99968
-0.00135	0.02543	-0.99968
-0.00135	0.02543	-0.99968
-0.00135	0.02543	-0.99968
-0.00135	0.02543	-0.99968
-0.00135	0.02543	-0.99968
-0.00135	0.02543	-0.99968
-0.00135	0.02543	-0.99968
-0.00135	0.02542	-0.99968
-0.00135	0.02542	-0.99968
-0.00135	0.02542	-0.99968
-0.00135	0.02542	-0.99968
-0.00135	0.02542	-0.99968
-0.00135	0.02542	-0.99968
-0.00135	0.02542	-0.99968
-0.00135	0.02542	-0.99968
-0.00135	0.02542	-0.99968
-0.00135	0.02542	-0.99968
-0.00135	0.02542	-0.99968
-0.00135	0.02542	-0.99968
-0.00135	0.02542	-0.99968
-0.00135	0.02542	-0.99968
-0.00135	0.02542	-0.99968
-0.00135	0.02542	-0.99968
-0.00134	0.02542	-0.99968
-0.00134	0.02542	-0.99968
-0.00134	0.02542	-0.99968
-0.00134	0.02542	-0.99968
-0.00134	0.02542	-0.99968
-0.00134	0.02542	-0.99968
-0.00134	0.02542	-0.99968
-0.00134	0.02542	-0.99968
-0.00134	0.02542	-0.99968
-0.00134	0.02542	-0.99968
-0.00134	0.02542	-0.99968
-0.00134	0.02542	-0.99968
-0.00134	0.02542	-0.99968
-0.00134	0.02542	-0.99968
-0.00134	0.02542	-0.99968
-0.00134	0.02542	-0.99968
-0.00134	0.02541	-0.99968
-0.00134	0.02541	-0.99968
-0.00134	0.02541	-0.99968
-0.00134	0.02541	-0.99968
-0.00134	0.02541	-0.99968
-0.00134	0.02541	-0.99968
-0.00134	0.02541	-0.99968
-0.00134	0.02541	-0.99968
-0.00134	0.02541	-0.99968
-0.00134	0.02541	-0.99968
-0.00134	0.02541	-0.99968
-0.00134	0.02541	-0.99968
-0.00134	0.02541	-0.99968
-0.00134	0.02541	-0.99968
-0.00134	0.02541	-0.99968
-0.00134	0.02541	-0.99968
-0.00134	0.02541	-0.99968
-0.00134	0.02541	-0.99968
-0.00134	0.02541	-0.99968
-0.00134	0.02541	-0.99968
-0.00134	0.02541	-0.99968
-0.00134	0.02541	-0.99968
-0.00134	0.02541	-0.99968
-0.00134	0.02541	-0.99968
-0.00134	0.02541	-0.99968
-0.00134	0.02541	-0.99968
-0.00134	0.02541	-0.99968
-0.00134	0.02541	-0.99968
-0.00134	0.02541	-0.99968
-0.00134	0.02541	-0.99968
-0.00134	0.02541	-0.99968
-0.00134	0.02541	-0.99968
-0.00134	0.0254	-0.99968
-0.00134	0.0254	-0.99968
-0.00134	0.0254	-0.99968
-0.00134	0.0254	-0.99968
-0.00134	0.0254	-0.99968
-0.00134	0.0254	-0.99968
-0.00134	0.0254	-0.99968
-0.00134	0.0254	-0.99968
-0.00134	0.0254	-0.99968
-0.00134	0.0254	-0.99968
-0.00134	0.0254	-0.99968
-0.00134	0.0254	-0.99968
-0.00134	0.0254	-0.99968
-0.00134	0.0254	-0.99968
-0.00134	0.0254	-0.99968
-0.00134	0.0254	-0.99968
-0.00134	0.02539	-0.99968
-0.00134	0.02539	-0.99968
-0.00134	0.02539	-0.99968
-0.00134	0.02539	-0.99968
-0.00134	0.02539	-0.99968
-0.00134	0.02539	-0.99968
-0.00134	0.02539	-0.99968
-0.00134	0.02539	-0.99968
-0.00134	0.02539	-0.99968
-0.00134	0.02539	-0.99968
-0.00134	0.02539	-0.99968
-0.00134	0.02539	-0.99968
-0.00134	0.02539	-0.99968
-0.00134	0.02539	-0.99968
-0.00134	0.02539	-0.99968
-0.00134	0.02539	-0.99968
-0.00134	0.02539	-0.99968
-0.00134	0.02539	-0.99968
-0.00134	0.02539	-0.99968
-0.00134	0.02539	-0.99968
-0.00134	0.02539	-0.99968
-0.00134	0.02539	-0.99968
-0.00134	0.02539	-0.99968
-0.00134	0.02539	-0.99968
-0.00134	0.02539	-0.99968
-0.00134	0.02539	-0.99968
-0.00134	0.02539	-0.99968
-0.00134	0.02539	-0.99968
-0.00134	0.02539	-0.99968
-0.00134	0.02539	-0.99968
-0.00134	0.02539	-0.99968
-0.00134	0.02539	-0.99968
-0.00134	0.02538	-0.99968
-0.00134	0.02538	-0.99968
-0.00134	0.02538	-0.99968
-0.00134	0.02538	-0.99968
-0.00134	0.02538	-0.99968
-0.00134	0.02538	-0.99968
-0.00134	0.02538	-0.99968
-0.00134	0.02538	-0.99968
-0.00134	0.02538	-0.99968
-0.00134	0.02538	-0.99968
-0.00134	0.02538	-0.99968
-0.00134	0.02538	-0.99968
-0.00134	0.02538	-0.99968
-0.00134	0.02538	-0.99968
-0.00134	0.02538	-0.99968
-0.00134	0.02538	-0.99968
-0.00134	0.02537	-0.99968
-0.00134	0.02537	-0.99968
-0.00134	0.02537	-0.99968
-0.00134	0.02537	-0.99968
-0.00134	0.02537	-0.99968
-0.00134	0.02537	-0.99968
-0.00134	0.02537	-0.99968
-0.00134	0.02537	-0.99968
-0.00134	0.02537	-0.99968
-0.00134	0.02537	-0.99968
-0.00134	0.02537	-0.99968
-0.00134	0.02537	-0.99968
-0.00134	0.02537	-0.99968
-0.00134	0.02537	-0.99968
-0.00134	0.02537	-0.99968
-0.00134	0.02537	-0.99968
-0.00134	0.02537	-0.99968
-0.00134	0.02537	-0.99968
-0.00134	0.02537	-0.99968
-0.00134	0.02537	-0.99968
-0.00134	0.02537	-0.99968
-0.00134	0.02537	-0.99968
-0.00134	0.02537	-0.99968
-0.00134	0.02537	-0.99968
-0.00134	0.02537	-0.99968
-0.00134	0.02537	-0.99968
-0.00134	0.02537	-0.99968
-0.00134	0.02537	-0.99968
-0.00134	0.02537	-0.99968
-0.00134	0.02537	-0.99968
-0.00134	0.02537	-0.99968
-0.00134	0.02537	-0.99968
-0.00134	0.02536	-0.99968
-0.00134	0.02536	-0.99968
-0.00134	0.02536	-0.99968
-0.00134	0.02536	-0.99968
-0.00134	0.02536	-0.99968
-0.00134	0.02536	-0.99968
-0.00134	0.02536	-0.99968
-0.00134	0.02536	-0.99968
-0.00134	0.02536	-0.99968
-0.00134	0.02536	-0.99968
-0.00134	0.02536	-0.99968
-0.00134	0.02536	-0.99968
-0.00134	0.02536	-0.99968
-0.00134	0.02536	-0.99968
-0.00134	0.02536	-0.99968
-0.00134	0.02536	-0.99968
-0.00134	0.02536	-0.99968
-0.00134	0.02536	-0.99968
-0.00134	0.02536	-0.99968
-0.00134	0.02536	-0.99968
-0.00134	0.02536	-0.99968
-0.00134	0.02536	-0.99968
-0.00134	0.02536	-0.99968
-0.00134	0.02536	-0.99968
-0.00134	0.02536	-0.99968
-0.00134	0.02536	-0.99968
-0.00134	0.02536	-0.99968
-0.00134	0.02536	-0.99968
-0.00134	0.02536	-0.99968
-0.00134	0.02536	-0.99968
-0.00134	0.02536	-0.99968
-0.00134	0.02536	-0.99968
-0.00134	0.02535	-0.99968
-0.00134	0.02535	-0.99968
-0.00134	0.02535	-0.99968
-0.00134	0.02535	-0.99968
-0.00134	0.02535	-0.99968
-0.00134	0.02535	-0.99968
-0.00134	0.02535	-0.99968
-0.00134	0.02535	-0.99968
-0.00134	0.02535	-0.99968
-0.00134	0.02535	-0.99968
-0.00134	0.02535	-0.99968
-0.00134	0.02535	-0.99968
-0.00134	0.02535	-0.99968
-0.00134	0.02535	-0.99968
-0.00134	0.02535	-0.99968
-0.00134	0.02535	-0.99968
-0.00134	0.02535	-0.99968
-0.00134	0.02535	-0.99968
-0.00134	0.02535	-0.99968
-0.00134	0.02535	-0.99968
-0.00134	0.02535	-0.99968
-0.00134	0.02535	-0.99968
-0.00134	0.02535	-0.99968
-0.00134	0.02535	-0.99968
-0.00134	0.02535	-0.99968
-0.00134	0.02535	-0.99968
-0.00134	0.02535	-0.99968
-0.00134	0.02535	-0.99968
-0.00134	0.02535	-0.99968
-0.00134	0.02535	-0.99968
-0.00134	0.02535	-0.99968
-0.00134	0.02535	-0.99968
-0.00133	0.02534	-0.99968
-0.00133	0.02534	-0.99968
-0.00133	0.02534	-0.99968
-0.00133	0.02534	-0.99968
-0.00133	0.02534	-0.99968
-0.00133	0.02534	-0.99968
-0.00133	0.02534	-0.99968
-0.00133	0.02534	-0.99968
-0.00133	0.02534	-0.99968
-0.00133	0.02534	-0.99968
-0.00133	0.02534	-0.99968
-0.00133	0.02534	-0.99968
-0.00133	0.02534	-0.99968
-0.00133	0.02534	-0.99968
-0.00133	0.02534	-0.99968
-0.00133	0.02534	-0.99968
-0.00133	0.02534	-0.99968
-0.00133	0.02534	-0.99968
-0.00133	0.02534	-0.99968
-0.00133	0.02534	-0.99968
-0.00133	0.02534	-0.99968
-0.00133	0.02534	-0.99968
-0.00133	0.02534	-0.99968
-0.00133	0.02534	-0.99968
-0.00133	0.02534	-0.99968
-0.00133	0.02534	-0.99968
-0.00133	0.02534	-0.99968
-0.00133	0.02534	-0.99968
-0.00133	0.02534	-0.99968
-0.00133	0.02534	-0.99968
-0.00133	0.02534	-0.99968
-0.00133	0.02534	-0.99968
-0.00133	0.02533	-0.99968
-0.00133	0.02533	-0.99968
-0.00133	0.02533	-0.99968
-0.00133	0.02533	-0.99968
-0.00133	0.02533	-0.99968
-0.00133	0.02533	-0.99968
-0.00133	0.02533	-0.99968
-0.00133	0.02533	-0.99968
-0.00133	0.02533	-0.99968
-0.00133	0.02533	-0.99968
-0.00133	0.02533	-0.99968
-0.00133	0.02533	-0.99968
-0.00133	0.02533	-0.99968
-0.00133	0.02533	-0.99968
-0.00133	0.02533	-0.99968
-0.00133	0.02533	-0.99968
-0.00133	0.02533	-0.99968
-0.00133	0.02533	-0.99968
-0.00133	0.02533	-0.99968
-0.00133	0.02533	-0.99968
-0.00133	0.02533	-0.99968
-0.00133	0.02533	-0.99968
-0.00133	0.02533	-0.99968
-0.00133	0.02533	-0.99968
-0.00133	0.02533	-0.99968
-0.00133	0.02533	-0.99968
-0.00133	0.02533	-0.99968
-0.00133	0.02533	-0.99968
-0.00133	0.02533	-0.99968
-0.00133	0.02533	-0.99968
-0.00133	0.02533	-0.99968
-0.00133	0.02533	-0.99968
-0.00133	0.02532	-0.99968
-0.00133	0.02532	-0.99968
-0.00133	0.02532	-0.99968
-0.00133	0.02532	-0.99968
-0.00133	0.02532	-0.99968
-0.00133	0.02532	-0.99968
-0.00133	0.02532	-0.99968
-0.00133	0.02532	-0.99968
-0.00133	0.02532	-0.99968
-0.00133	0.02532	-0.99968
-0.00133	0.02532	-0.99968
-0.00133	0.02532	-0.99968
-0.00133	0.02532	-0.99968
-0.00133	0.02532	-0.99968
-0.00133	0.02532	-0.99968
-0.00133	0.02532	-0.99968
-0.00133	0.02531	-0.99968
-0.00133	0.02531	-0.99968
-0.00133	0.02531	-0.99968
-0.00133	0.02531	-0.99968
-0.00133	0.02531	-0.99968
-0.00133	0.02531	-0.99968
-0.00133	0.02531	-0.99968
-0.00133	0.02531	-0.99968
-0.00133	0.02531	-0.99968
-0.00133	0.02531	-0.99968
-0.00133	0.02531	-0.99968
-0.00133	0.02531	-0.99968
-0.00133	0.02531	-0.99968
-0.00133	0.02531	-0.99968
-0.00133	0.02531	-0.99968
-0.00133	0.02531	-0.99968
-0.00133	0.02531	-0.99968
-0.00133	0.02531	-0.99968
-0.00133	0.02531	-0.99968
-0.00133	0.02531	-0.99968
-0.00133	0.02531	-0.99968
-0.00133	0.02531	-0.99968
-0.00133	0.02531	-0.99968
-0.00133	0.02531	-0.99968
-0.00133	0.02531	-0.99968
-0.00133	0.02531	-0.99968
-0.00133	0.02531	-0.99968
-0.00133	0.02531	-0.99968
-0.00133	0.02531	-0.99968
-0.00133	0.02531	-0.99968
-0.00133	0.02531	-0.99968
-0.00133	0.02531	-0.99968
-0.00133	0.0253	-0.99968
-0.00133	0.0253	-0.99968
-0.00133	0.0253	-0.99968
-0.00133	0.0253	-0.99968
-0.00133	0.0253	-0.99968
-0.00133	0.0253	-0.99968
-0.00133	0.0253	-0.99968
-0.00133	0.0253	-0.99968
-0.00133	0.0253	-0.99968
-0.00133	0.0253	-0.99968
-0.00133	0.0253	-0.99968
-0.00133	0.0253	-0.99968
-0.00133	0.0253	-0.99968
-0.00133	0.0253	-0.99968
-0.00133	0.0253	-0.99968
-0.00133	0.0253	-0.99968
-0.00133	0.0253	-0.99968
-0.00133	0.0253	-0.99968
-0.00133	0.0253	-0.99968
-0.00133	0.0253	-0.99968
-0.00133	0.0253	-0.99968
-0.00133	0.0253	-0.99968
-0.00133	0.0253	-0.99968
-0.00133	0.0253	-0.99968
-0.00133	0.0253	-0.99968
-0.00133	0.0253	-0.99968
-0.00133	0.0253	-0.99968
-0.00133	0.0253	-0.99968
-0.00133	0.0253	-0.99968
-0.00133	0.0253	-0.99968
-0.00133	0.0253	-0.99968
-0.00133	0.0253	-0.99968
-0.00133	0.02529	-0.99968
-0.00133	0.02529	-0.99968
-0.00133	0.02529	-0.99968
-0.00133	0.02529	-0.99968
-0.00133	0.02529	-0.99968
-0.00133	0.02529	-0.99968
-0.00133	0.02529	-0.99968
-0.00133	0.02529	-0.99968
-0.00133	0.02529	-0.99968
-0.00133	0.02529	-0.99968
-0.00133	0.02529	-0.99968
-0.00133	0.02529	-0.99968
-0.00133	0.02529	-0.99968
-0.00133	0.02529	-0.99968
-0.00133	0.02529	-0.99968
-0.00133	0.02529	-0.99968
-0.00133	0.02528	-0.99968
-0.00133	0.02528	-0.99968
-0.00133	0.02528	-0.99968
-0.00133	0.02528	-0.99968
-0.00133	0.02528	-0.99968
-0.00133	0.02528	-0.99968
-0.00133	0.02528	-0.99968
-0.00133	0.02528	-0.99968
-0.00133	0.02528	-0.99968
-0.00133	0.02528	-0.99968
-0.00133	0.02528	-0.99968
-0.00133	0.02528	-0.99968
-0.00133	0.02528	-0.99968
-0.00133	0.02528	-0.99968
-0.00133	0.02528	-0.99968
-0.00133	0.02528	-0.99968
-0.00133	0.02528	-0.99968
-0.00133	0.02528	-0.99968
-0.00133	0.02528	-0.99968
-0.00133	0.02528	-0.99968
-0.00133	0.02528	-0.99968
-0.00133	0.02528	-0.99968
-0.00133	0.02528	-0.99968
-0.00133	0.02528	-0.99968
-0.00133	0.02528	-0.99968
-0.00133	0.02528	-0.99968
-0.00133	0.02528	-0.99968
-0.00133	0.02528	-0.99968
-0.00133	0.02528	-0.99968
-0.00133	0.02528	-0.99968
-0.00133	0.02528	-0.99968
-0.00133	0.02528	-0.99968
-0.00133	0.02527	-0.99968
-0.00133	0.02527	-0.99968
-0.00133	0.02527	-0.99968
-0.00133	0.02527	-0.99968
-0.00133	0.02527	-0.99968
-0.00133	0.02527	-0.99968
-0.00133	0.02527	-0.99968
-0.00133	0.02527	-0.99968
-0.00133	0.02527	-0.99968
-0.00133	0.02527	-0.99968
-0.00133	0.02527	-0.99968
-0.00133	0.02527	-0.99968
-0.00133	0.02527	-0.99968
-0.00133	0.02527	-0.99968
-0.00133	0.02527	-0.99968
-0.00133	0.02527	-0.99968
-0.00133	0.02527	-0.99968
-0.00133	0.02527	-0.99968
-0.00133	0.02527	-0.99968
-0.00133	0.02527	-0.99968
-0.00133	0.02527	-0.99968
-0.00133	0.02527	-0.99968
-0.00133	0.02527	-0.99968
-0.00133	0.02527	-0.99968
-0.00133	0.02527	-0.99968
-0.00133	0.02527	-0.99968
-0.00133	0.02527	-0.99968
-0.00133	0.02527	-0.99968
-0.00133	0.02527	-0.99968
-0.00133	0.02527	-0.99968
-0.00133	0.02527	-0.99968
-0.00133	0.02527	-0.99968
-0.00132	0.02526	-0.99968
-0.00132	0.02526	-0.99968
-0.00132	0.02526	-0.99968
-0.00132	0.02526	-0.99968
-0.00132	0.02526	-0.99968
-0.00132	0.02526	-0.99968
-0.00132	0.02526	-0.99968
-0.00132	0.02526	-0.99968
-0.00132	0.02526	-0.99968
-0.00132	0.02526	-0.99968
-0.00132	0.02526	-0.99968
-0.00132	0.02526	-0.99968
-0.00132	0.02526	-0.99968
-0.00132	0.02526	-0.99968
-0.00132	0.02526	-0.99968
-0.00132	0.02526	-0.99968
-0.00132	0.02526	-0.99968
-0.00132	0.02526	-0.99968
-0.00132	0.02526	-0.99968
-0.00132	0.02526	-0.99968
-0.00132	0.02526	-0.99968
-0.00132	0.02526	-0.99968
-0.00132	0.02526	-0.99968
-0.00132	0.02526	-0.99968
-0.00132	0.02526	-0.99968
-0.00132	0.02526	-0.99968
-0.00132	0.02526	-0.99968
-0.00132	0.02526	-0.99968
-0.00132	0.02526	-0.99968
-0.00132	0.02526	-0.99968
-0.00132	0.02526	-0.99968
-0.00132	0.02526	-0.99968
-0.00132	0.02525	-0.99968
-0.00132	0.02525	-0.99968
-0.00132	0.02525	-0.99968
-0.00132	0.02525	-0.99968
-0.00132	0.02525	-0.99968
-0.00132	0.02525	-0.99968
-0.00132	0.02525	-0.99968
-0.00132	0.02525	-0.99968
-0.00132	0.02525	-0.99968
-0.00132	0.02525	-0.99968
-0.00132	0.02525	-0.99968
-0.00132	0.02525	-0.99968
-0.00132	0.02525	-0.99968
-0.00132	0.02525	-0.99968
-0.00132	0.02525	-0.99968
-0.00132	0.02525	-0.99968
-0.00132	0.02524	-0.99968
-0.00132	0.02524	-0.99968
-0.00132	0.02524	-0.99968
-0.00132	0.02524	-0.99968
-0.00132	0.02524	-0.99968
-0.00132	0.02524	-0.99968
-0.00132	0.02524	-0.99968
-0.00132	0.02524	-0.99968
-0.00132	0.02524	-0.99968
-0.00132	0.02524	-0.99968
-0.00132	0.02524	-0.99968
-0.00132	0.02524	-0.99968
-0.00132	0.02524	-0.99968
-0.00132	0.02524	-0.99968
-0.00132	0.02524	-0.99968
-0.00132	0.02524	-0.99968
-0.00132	0.02524	-0.99968
-0.00132	0.02524	-0.99968
-0.00132	0.02524	-0.99968
-0.00132	0.02524	-0.99968
-0.00132	0.02524	-0.99968
-0.00132	0.02524	-0.99968
-0.00132	0.02524	-0.99968
-0.00132	0.02524	-0.99968
-0.00132	0.02524	-0.99968
-0.00132	0.02524	-0.99968
-0.00132	0.02524	-0.99968
-0.00132	0.02524	-0.99968
-0.00132	0.02524	-0.99968
-0.00132	0.02524	-0.99968
-0.00132	0.02524	-0.99968
-0.00132	0.02524	-0.99968
-0.00132	0.02523	-0.99968
-0.00132	0.02523	-0.99968
-0.00132	0.02523	-0.99968
-0.00132	0.02523	-0.99968
-0.00132	0.02523	-0.99968
-0.00132	0.02523	-0.99968
-0.00132	0.02523	-0.99968
-0.00132	0.02523	-0.99968
-0.00132	0.02523	-0.99968
-0.00132	0.02523	-0.99968
-0.00132	0.02523	-0.99968
-0.00132	0.02523	-0.99968
-0.00132	0.02523	-0.99968
-0.00132	0.02523	-0.99968
-0.00132	0.02523	-0.99968
-0.00132	0.02523	-0.99968
-0.00132	0.02523	-0.99968
-0.00132	0.02523	-0.99968
-0.00132	0.02523	-0.99968
-0.00132	0.02523	-0.99968
-0.00132	0.02523	-0.99968
-0.00132	0.02523	-0.99968
-0.00132	0.02523	-0.99968
-0.00132	0.02523	-0.99968
-0.00132	0.02523	-0.99968
-0.00132	0.02523	-0.99968
-0.00132	0.02523	-0.99968
-0.00132	0.02523	-0.99968
-0.00132	0.02523	-0.99968
-0.00132	0.02523	-0.99968
-0.00132	0.02523	-0.99968
-0.00132	0.02523	-0.99968
-0.00132	0.02522	-0.99968
-0.00132	0.02522	-0.99968
-0.00132	0.02522	-0.99968
-0.00132	0.02522	-0.99968
-0.00132	0.02522	-0.99968
-0.00132	0.02522	-0.99968
-0.00132	0.02522	-0.99968
-0.00132	0.02522	-0.99968
-0.00132	0.02522	-0.99968
-0.00132	0.02522	-0.99968
-0.00132	0.02522	-0.99968
-0.00132	0.02522	-0.99968
-0.00132	0.02522	-0.99968
-0.00132	0.02522	-0.99968
-0.00132	0.02522	-0.99968
-0.00132	0.02522	-0.99968
-0.00132	0.02522	-0.99968
-0.00132	0.02522	-0.99968
-0.00132	0.02522	-0.99968
-0.00132	0.02522	-0.99968
-0.00132	0.02522	-0.99968
-0.00132	0.02522	-0.99968
-0.00132	0.02522	-0.99968
-0.00132	0.02522	-0.99968
-0.00132	0.02522	-0.99968
-0.00132	0.02522	-0.99968
-0.00132	0.02522	-0.99968
-0.00132	0.02522	-0.99968
-0.00132	0.02522	-0.99968
-0.00132	0.02522	-0.99968
-0.00132	0.02522	-0.99968
-0.00132	0.02522	-0.99968
-0.00132	0.02521	-0.99968
-0.00132	0.02521	-0.99968
-0.00132	0.02521	-0.99968
-0.00132	0.02521	-0.99968
-0.00132	0.02521	-0.99968
-0.00132	0.02521	-0.99968
-0.00132	0.02521	-0.99968
-0.00132	0.02521	-0.99968
-0.00132	0.02521	-0.99968
-0.00132	0.02521	-0.99968
-0.00132	0.02521	-0.99968
-0.00132	0.02521	-0.99968
-0.00132	0.02521	-0.99968
-0.00132	0.02521	-0.99968
-0.00132	0.02521	-0.99968
-0.00132	0.02521	-0.99968
-0.00132	0.02521	-0.99968
-0.00132	0.02521	-0.99968
-0.00132	0.02521	-0.99968
-0.00132	0.02521	-0.99968
-0.00132	0.02521	-0.99968
-0.00132	0.02521	-0.99968
-0.00132	0.02521	-0.99968
-0.00132	0.02521	-0.99968
-0.00132	0.02521	-0.99968
-0.00132	0.02521	-0.99968
-0.00132	0.02521	-0.99968
-0.00132	0.02521	-0.99968
-0.00132	0.02521	-0.99968
-0.00132	0.02521	-0.99968
-0.00132	0.02521	-0.99968
-0.00132	0.02521	-0.99968
-0.00132	0.0252	-0.99968
-0.00132	0.0252	-0.99968
-0.00132	0.0252	-0.99968
-0.00132	0.0252	-0.99968
-0.00132	0.0252	-0.99968
-0.00132	0.0252	-0.99968
-0.00132	0.0252	-0.99968
-0.00132	0.0252	-0.99968
-0.00132	0.0252	-0.99968
-0.00132	0.0252	-0.99968
-0.00132	0.0252	-0.99968
-0.00132	0.0252	-0.99968
-0.00132	0.0252	-0.99968
-0.00132	0.0252	-0.99968
-0.00132	0.0252	-0.99968
-0.00132	0.0252	-0.99968
-0.00132	0.02519	-0.99968
-0.00132	0.02519	-0.99968
-0.00132	0.02519	-0.99968
-0.00132	0.02519	-0.99968
-0.00132	0.02519	-0.99968
-0.00132	0.02519	-0.99968
-0.00132	0.02519	-0.99968
-0.00132	0.02519	-0.99968
-0.00132	0.02519	-0.99968
-0.00132	0.02519	-0.99968
-0.00132	0.02519	-0.99968
-0.00132	0.02519	-0.99968
-0.00132	0.02519	-0.99968
-0.00132	0.02519	-0.99968
-0.00132	0.02519	-0.99968
-0.00132	0.02519	-0.99968
-0.00131	0.02519	-0.99968
-0.00131	0.02519	-0.99968
-0.00131	0.02519	-0.99968
-0.00131	0.02519	-0.99968
-0.00131	0.02519	-0.99968
-0.00131	0.02519	-0.99968
-0.00131	0.02519	-0.99968
-0.00131	0.02519	-0.99968
-0.00131	0.02519	-0.99968
-0.00131	0.02519	-0.99968
-0.00131	0.02519	-0.99968
-0.00131	0.02519	-0.99968
-0.00131	0.02519	-0.99968
-0.00131	0.02519	-0.99968
-0.00131	0.02519	-0.99968
-0.00131	0.02519	-0.99968
-0.00131	0.02518	-0.99968
-0.00131	0.02518	-0.99968
-0.00131	0.02518	-0.99968
-0.00131	0.02518	-0.99968
-0.00131	0.02518	-0.99968
-0.00131	0.02518	-0.99968
-0.00131	0.02518	-0.99968
-0.00131	0.02518	-0.99968
-0.00131	0.02518	-0.99968
-0.00131	0.02518	-0.99968
-0.00131	0.02518	-0.99968
-0.00131	0.02518	-0.99968
-0.00131	0.02518	-0.99968
-0.00131	0.02518	-0.99968
-0.00131	0.02518	-0.99968
-0.00131	0.02518	-0.99968
-0.00131	0.02518	-0.99968
-0.00131	0.02518	-0.99968
-0.00131	0.02518	-0.99968
-0.00131	0.02518	-0.99968
-0.00131	0.02518	-0.99968
-0.00131	0.02518	-0.99968
-0.00131	0.02518	-0.99968
-0.00131	0.02518	-0.99968
-0.00131	0.02518	-0.99968
-0.00131	0.02518	-0.99968
-0.00131	0.02518	-0.99968
-0.00131	0.02518	-0.99968
-0.00131	0.02518	-0.99968
-0.00131	0.02518	-0.99968
-0.00131	0.02518	-0.99968
-0.00131	0.02518	-0.99968
-0.00131	0.02517	-0.99968
-0.00131	0.02517	-0.99968
-0.00131	0.02517	-0.99968
-0.00131	0.02517	-0.99968
-0.00131	0.02517	-0.99968
-0.00131	0.02517	-0.99968
-0.00131	0.02517	-0.99968
-0.00131	0.02517	-0.99968
-0.00131	0.02517	-0.99968
-0.00131	0.02517	-0.99968
-0.00131	0.02517	-0.99968
-0.00131	0.02517	-0.99968
-0.00131	0.02517	-0.99968
-0.00131	0.02517	-0.99968
-0.00131	0.02517	-0.99968
-0.00131	0.02517	-0.99968
-0.00131	0.02516	-0.99968
-0.00131	0.02516	-0.99968
-0.00131	0.02516	-0.99968
-0.00131	0.02516	-0.99968
-0.00131	0.02516	-0.99968
-0.00131	0.02516	-0.99968
-0.00131	0.02516	-0.99968
-0.00131	0.02516	-0.99968
-0.00131	0.02516	-0.99968
-0.00131	0.02516	-0.99968
-0.00131	0.02516	-0.99968
-0.00131	0.02516	-0.99968
-0.00131	0.02516	-0.99968
-0.00131	0.02516	-0.99968
-0.00131	0.02516	-0.99968
-0.00131	0.02516	-0.99968
-0.00131	0.02516	-0.99968
-0.00131	0.02516	-0.99968
-0.00131	0.02516	-0.99968
-0.00131	0.02516	-0.99968
-0.00131	0.02516	-0.99968
-0.00131	0.02516	-0.99968
-0.00131	0.02516	-0.99968
-0.00131	0.02516	-0.99968
-0.00131	0.02516	-0.99968
-0.00131	0.02516	-0.99968
-0.00131	0.02516	-0.99968
-0.00131	0.02516	-0.99968
-0.00131	0.02516	-0.99968
-0.00131	0.02516	-0.99968
-0.00131	0.02516	-0.99968
-0.00131	0.02516	-0.99968
-0.00131	0.02516	-0.99968
-0.00131	0.02516	-0.99968
-0.00131	0.02516	-0.99968
-0.00131	0.02516	-0.99968
-0.00131	0.02516	-0.99968
-0.00131	0.02516	-0.99968
-0.00131	0.02516	-0.99968
-0.00131	0.02516	-0.99968
-0.00131	0.02516	-0.99968
-0.00131	0.02516	-0.99968
-0.00131	0.02516	-0.99968
-0.00131	0.02516	-0.99968
-0.00131	0.02516	-0.99968
-0.00131	0.02516	-0.99968
-0.00131	0.02516	-0.99968
-0.00131	0.02516	-0.99968
-0.00131	0.02515	-0.99968
-0.00131	0.02515	-0.99968
-0.00131	0.02515	-0.99968
-0.00131	0.02515	-0.99968
-0.00131	0.02515	-0.99968
-0.00131	0.02515	-0.99968
-0.00131	0.02515	-0.99968
-0.00131	0.02515	-0.99968
-0.00131	0.02515	-0.99968
-0.00131	0.02515	-0.99968
-0.00131	0.02515	-0.99968
-0.00131	0.02515	-0.99968
-0.00131	0.02515	-0.99968
-0.00131	0.02515	-0.99968
-0.00131	0.02515	-0.99968
-0.00131	0.02515	-0.99968
-0.00131	0.02514	-0.99968
-0.00131	0.02514	-0.99968
-0.00131	0.02514	-0.99968
-0.00131	0.02514	-0.99968
-0.00131	0.02514	-0.99968
-0.00131	0.02514	-0.99968
-0.00131	0.02514	-0.99968
-0.00131	0.02514	-0.99968
-0.00131	0.02514	-0.99968
-0.00131	0.02514	-0.99968
-0.00131	0.02514	-0.99968
-0.00131	0.02514	-0.99968
-0.00131	0.02514	-0.99968
-0.00131	0.02514	-0.99968
-0.00131	0.02514	-0.99968
-0.00131	0.02514	-0.99968
-0.00131	0.02514	-0.99968
-0.00131	0.02514	-0.99968
-0.00131	0.02514	-0.99968
-0.00131	0.02514	-0.99968
-0.00131	0.02514	-0.99968
-0.00131	0.02514	-0.99968
-0.00131	0.02514	-0.99968
-0.00131	0.02514	-0.99968
-0.00131	0.02514	-0.99968
-0.00131	0.02514	-0.99968
-0.00131	0.02514	-0.99968
-0.00131	0.02514	-0.99968
-0.00131	0.02514	-0.99968
-0.00131	0.02514	-0.99968
-0.00131	0.02514	-0.99968
-0.00131	0.02514	-0.99968
-0.00131	0.02513	-0.99968
-0.00131	0.02513	-0.99968
-0.00131	0.02513	-0.99968
-0.00131	0.02513	-0.99968
-0.00131	0.02513	-0.99968
-0.00131	0.02513	-0.99968
-0.00131	0.02513	-0.99968
-0.00131	0.02513	-0.99968
-0.00131	0.02513	-0.99968
-0.00131	0.02513	-0.99968
-0.00131	0.02513	-0.99968
-0.00131	0.02513	-0.99968
-0.00131	0.02513	-0.99968
-0.00131	0.02513	-0.99968
-0.00131	0.02513	-0.99968
-0.00131	0.02513	-0.99968
-0.00131	0.02513	-0.99968
-0.00131	0.02513	-0.99968
-0.00131	0.02513	-0.99968
-0.00131	0.02513	-0.99968
-0.00131	0.02513	-0.99968
-0.00131	0.02513	-0.99968
-0.00131	0.02513	-0.99968
-0.00131	0.02513	-0.99968
-0.00131	0.02513	-0.99968
-0.00131	0.02513	-0.99968
-0.00131	0.02513	-0.99968
-0.00131	0.02513	-0.99968
-0.00131	0.02513	-0.99968
-0.00131	0.02513	-0.99968
-0.00131	0.02513	-0.99968
-0.00131	0.02513	-0.99968
-0.00131	0.02512	-0.99968
-0.00131	0.02512	-0.99968
-0.00131	0.02512	-0.99968
-0.00131	0.02512	-0.99968
-0.00131	0.02512	-0.99968
-0.00131	0.02512	-0.99968
-0.00131	0.02512	-0.99968
-0.00131	0.02512	-0.99968
-0.00131	0.02512	-0.99968
-0.00131	0.02512	-0.99968
-0.00131	0.02512	-0.99968
-0.00131	0.02512	-0.99968
-0.00131	0.02512	-0.99968
-0.00131	0.02512	-0.99968
-0.00131	0.02512	-0.99968
-0.00131	0.02512	-0.99968
-0.00131	0.02511	-0.99968
-0.00131	0.02511	-0.99968
-0.00131	0.02511	-0.99968
-0.00131	0.02511	-0.99968
-0.00131	0.02511	-0.99968
-0.00131	0.02511	-0.99968
-0.00131	0.02511	-0.99968
-0.00131	0.02511	-0.99968
-0.00131	0.02511	-0.99968
-0.00131	0.02511	-0.99968
-0.00131	0.02511	-0.99968
-0.00131	0.02511	-0.99968
-0.00131	0.02511	-0.99968
-0.00131	0.02511	-0.99968
-0.00131	0.02511	-0.99968
-0.00131	0.02511	-0.99968
-0.00131	0.02511	-0.99968
-0.00131	0.02511	-0.99968
-0.00131	0.02511	-0.99968
-0.00131	0.02511	-0.99968
-0.00131	0.02511	-0.99968
-0.00131	0.02511	-0.99968
-0.00131	0.02511	-0.99968
-0.00131	0.02511	-0.99968
-0.00131	0.02511	-0.99968
-0.00131	0.02511	-0.99968
-0.00131	0.02511	-0.99968
-0.00131	0.02511	-0.99968
-0.00131	0.02511	-0.99968
-0.00131	0.02511	-0.99968
-0.00131	0.02511	-0.99968
-0.00131	0.02511	-0.99968
-0.0013	0.0251	-0.99968
-0.0013	0.0251	-0.99968
-0.0013	0.0251	-0.99968
-0.0013	0.0251	-0.99968
-0.0013	0.0251	-0.99968
-0.0013	0.0251	-0.99968
-0.0013	0.0251	-0.99968
-0.0013	0.0251	-0.99968
-0.0013	0.0251	-0.99968
-0.0013	0.0251	-0.99968
-0.0013	0.0251	-0.99968
-0.0013	0.0251	-0.99968
-0.0013	0.0251	-0.99968
-0.0013	0.0251	-0.99968
-0.0013	0.0251	-0.99968
-0.0013	0.0251	-0.99968
-0.0013	0.0251	-0.99968
-0.0013	0.0251	-0.99968
-0.0013	0.0251	-0.99968
-0.0013	0.0251	-0.99968
-0.0013	0.0251	-0.99968
-0.0013	0.0251	-0.99968
-0.0013	0.0251	-0.99968
-0.0013	0.0251	-0.99968
-0.0013	0.0251	-0.99968
-0.0013	0.0251	-0.99968
-0.0013	0.0251	-0.99968
-0.0013	0.0251	-0.99968
-0.0013	0.0251	-0.99968
-0.0013	0.0251	-0.99968
-0.0013	0.0251	-0.99968
-0.0013	0.0251	-0.99968
-0.0013	0.02509	-0.99968
-0.0013	0.02509	-0.99968
-0.0013	0.02509	-0.99968
-0.0013	0.02509	-0.99968
-0.0013	0.02509	-0.99968
-0.0013	0.02509	-0.99968
-0.0013	0.02509	-0.99968
-0.0013	0.02509	-0.99968
-0.0013	0.02509	-0.99968
-0.0013	0.02509	-0.99968
-0.0013	0.02509	-0.99968
-0.0013	0.02509	-0.99968
-0.0013	0.02509	-0.99968
-0.0013	0.02509	-0.99968
-0.0013	0.02509	-0.99968
-0.0013	0.02509	-0.99968
-0.0013	0.02509	-0.99968
-0.0013	0.02509	-0.99968
-0.0013	0.02509	-0.99968
-0.0013	0.02509	-0.99968
-0.0013	0.02509	-0.99968
-0.0013	0.02509	-0.99968
-0.0013	0.02509	-0.99968
-0.0013	0.02509	-0.99968
-0.0013	0.02509	-0.99968
-0.0013	0.02509	-0.99968
-0.0013	0.02509	-0.99968
-0.0013	0.02509	-0.99968
-0.0013	0.02509	-0.99968
-0.0013	0.02509	-0.99968
-0.0013	0.02509	-0.99968
-0.0013	0.02509	-0.99968
-0.0013	0.02508	-0.99968
-0.0013	0.02508	-0.99968
-0.0013	0.02508	-0.99968
-0.0013	0.02508	-0.99968
-0.0013	0.02508	-0.99968
-0.0013	0.02508	-0.99968
-0.0013	0.02508	-0.99968
-0.0013	0.02508	-0.99968
-0.0013	0.02508	-0.99968
-0.0013	0.02508	-0.99968
-0.0013	0.02508	-0.99968
-0.0013	0.02508	-0.99968
-0.0013	0.02508	-0.99968
-0.0013	0.02508	-0.99968
-0.0013	0.02508	-0.99968
-0.0013	0.02508	-0.99968
-0.0013	0.02507	-0.99968
-0.0013	0.02507	-0.99968
-0.0013	0.02507	-0.99968
-0.0013	0.02507	-0.99968
-0.0013	0.02507	-0.99968
-0.0013	0.02507	-0.99968
-0.0013	0.02507	-0.99968
-0.0013	0.02507	-0.99968
-0.0013	0.02507	-0.99968
-0.0013	0.02507	-0.99968
-0.0013	0.02507	-0.99968
-0.0013	0.02507	-0.99968
-0.0013	0.02507	-0.99968
-0.0013	0.02507	-0.99968
-0.0013	0.02507	-0.99968
-0.0013	0.02507	-0.99968
-0.0013	0.02507	-0.99968
-0.0013	0.02507	-0.99968
-0.0013	0.02507	-0.99968
-0.0013	0.02507	-0.99968
-0.0013	0.02507	-0.99968
-0.0013	0.02507	-0.99968
-0.0013	0.02507	-0.99968
-0.0013	0.02507	-0.99968
-0.0013	0.02507	-0.99968
-0.0013	0.02507	-0.99968
-0.0013	0.02507	-0.99968
-0.0013	0.02507	-0.99968
-0.0013	0.02507	-0.99968
-0.0013	0.02507	-0.99968
-0.0013	0.02507	-0.99968
-0.0013	0.02507	-0.99968
-0.0013	0.02506	-0.99969
-0.0013	0.02506	-0.99969
-0.0013	0.02506	-0.99969
-0.0013	0.02506	-0.99969
-0.0013	0.02506	-0.99969
-0.0013	0.02506	-0.99969
-0.0013	0.02506	-0.99969
-0.0013	0.02506	-0.99969
-0.0013	0.02506	-0.99969
-0.0013	0.02506	-0.99969
-0.0013	0.02506	-0.99969
-0.0013	0.02506	-0.99969
-0.0013	0.02506	-0.99969
-0.0013	0.02506	-0.99969
-0.0013	0.02506	-0.99969
-0.0013	0.02506	-0.99969
-0.0013	0.02506	-0.99969
-0.0013	0.02506	-0.99969
-0.0013	0.02506	-0.99969
-0.0013	0.02506	-0.99969
-0.0013	0.02506	-0.99969
-0.0013	0.02506	-0.99969
-0.0013	0.02506	-0.99969
-0.0013	0.02506	-0.99969
-0.0013	0.02506	-0.99969
-0.0013	0.02506	-0.99969
-0.0013	0.02506	-0.99969
-0.0013	0.02506	-0.99969
-0.0013	0.02506	-0.99969
-0.0013	0.02506	-0.99969
-0.0013	0.02506	-0.99969
-0.0013	0.02506	-0.99969
-0.0013	0.02505	-0.99969
-0.0013	0.02505	-0.99969
-0.0013	0.02505	-0.99969
-0.0013	0.02505	-0.99969
-0.0013	0.02505	-0.99969
-0.0013	0.02505	-0.99969
-0.0013	0.02505	-0.99969
-0.0013	0.02505	-0.99969
-0.0013	0.02505	-0.99969
-0.0013	0.02505	-0.99969
-0.0013	0.02505	-0.99969
-0.0013	0.02505	-0.99969
-0.0013	0.02505	-0.99969
-0.0013	0.02505	-0.99969
-0.0013	0.02505	-0.99969
-0.0013	0.02505	-0.99969
-0.0013	0.02504	-0.99969
-0.0013	0.02504	-0.99969
-0.0013	0.02504	-0.99969
-0.0013	0.02504	-0.99969
-0.0013	0.02504	-0.99969
-0.0013	0.02504	-0.99969
-0.0013	0.02504	-0.99969
-0.0013	0.02504	-0.99969
-0.0013	0.02504	-0.99969
-0.0013	0.02504	-0.99969
-0.0013	0.02504	-0.99969
-0.0013	0.02504	-0.99969
-0.0013	0.02504	-0.99969
-0.0013	0.02504	-0.99969
-0.0013	0.02504	-0.99969
-0.0013	0.02504	-0.99969
-0.0013	0.02504	-0.99969
-0.0013	0.02504	-0.99969
-0.0013	0.02504	-0.99969
-0.0013	0.02504	-0.99969
-0.0013	0.02504	-0.99969
-0.0013	0.02504	-0.99969
-0.0013	0.02504	-0.99969
-0.0013	0.02504	-0.99969
-0.0013	0.02504	-0.99969
-0.0013	0.02504	-0.99969
-0.0013	0.02504	-0.99969
-0.0013	0.02504	-0.99969
-0.0013	0.02504	-0.99969
-0.0013	0.02504	-0.99969
-0.0013	0.02504	-0.99969
-0.0013	0.02504	-0.99969
-0.0013	0.02504	-0.99969
-0.0013	0.02504	-0.99969
-0.0013	0.02504	-0.99969
-0.0013	0.02504	-0.99969
-0.0013	0.02504	-0.99969
-0.0013	0.02504	-0.99969
-0.0013	0.02504	-0.99969
-0.0013	0.02504	-0.99969
-0.0013	0.02504	-0.99969
-0.0013	0.02504	-0.99969
-0.0013	0.02504	-0.99969
-0.0013	0.02504	-0.99969
-0.0013	0.02504	-0.99969
-0.0013	0.02504	-0.99969
-0.0013	0.02504	-0.99969
-0.0013	0.02504	-0.99969
-0.00129	0.02503	-0.99969
-0.00129	0.02503	-0.99969
-0.00129	0.02503	-0.99969
-0.00129	0.02503	-0.99969
-0.00129	0.02503	-0.99969
-0.00129	0.02503	-0.99969
-0.00129	0.02503	-0.99969
-0.00129	0.02503	-0.99969
-0.00129	0.02503	-0.99969
-0.00129	0.02503	-0.99969
-0.00129	0.02503	-0.99969
-0.00129	0.02503	-0.99969
-0.00129	0.02503	-0.99969
-0.00129	0.02503	-0.99969
-0.00129	0.02503	-0.99969
-0.00129	0.02503	-0.99969
-0.00129	0.02502	-0.99969
-0.00129	0.02502	-0.99969
-0.00129	0.02502	-0.99969
-0.00129	0.02502	-0.99969
-0.00129	0.02502	-0.99969
-0.00129	0.02502	-0.99969
-0.00129	0.02502	-0.99969
-0.00129	0.02502	-0.99969
-0.00129	0.02502	-0.99969
-0.00129	0.02502	-0.99969
-0.00129	0.02502	-0.99969
-0.00129	0.02502	-0.99969
-0.00129	0.02502	-0.99969
-0.00129	0.02502	-0.99969
-0.00129	0.02502	-0.99969
-0.00129	0.02502	-0.99969
-0.00129	0.02502	-0.99969
-0.00129	0.02502	-0.99969
-0.00129	0.02502	-0.99969
-0.00129	0.02502	-0.99969
-0.00129	0.02502	-0.99969
-0.00129	0.02502	-0.99969
-0.00129	0.02502	-0.99969
-0.00129	0.02502	-0.99969
-0.00129	0.02502	-0.99969
-0.00129	0.02502	-0.99969
-0.00129	0.02502	-0.99969
-0.00129	0.02502	-0.99969
-0.00129	0.02502	-0.99969
-0.00129	0.02502	-0.99969
-0.00129	0.02502	-0.99969
-0.00129	0.02502	-0.99969
-0.00129	0.02501	-0.99969
-0.00129	0.02501	-0.99969
-0.00129	0.02501	-0.99969
-0.00129	0.02501	-0.99969
-0.00129	0.02501	-0.99969
-0.00129	0.02501	-0.99969
-0.00129	0.02501	-0.99969
-0.00129	0.02501	-0.99969
-0.00129	0.02501	-0.99969
-0.00129	0.02501	-0.99969
-0.00129	0.02501	-0.99969
-0.00129	0.02501	-0.99969
-0.00129	0.02501	-0.99969
-0.00129	0.02501	-0.99969
-0.00129	0.02501	-0.99969
-0.00129	0.02501	-0.99969
-0.00129	25	-0.99969
-0.00129	25	-0.99969
-0.00129	25	-0.99969
-0.00129	25	-0.99969
-0.00129	25	-0.99969
-0.00129	25	-0.99969
-0.00129	25	-0.99969
-0.00129	25	-0.99969
-0.00129	25	-0.99969
-0.00129	25	-0.99969
-0.00129	25	-0.99969
-0.00129	25	-0.99969
-0.00129	25	-0.99969
-0.00129	25	-0.99969
-0.00129	25	-0.99969
-0.00129	25	-0.99969
-0.00129	25	-0.99969
-0.00129	25	-0.99969
-0.00129	25	-0.99969
-0.00129	25	-0.99969
-0.00129	25	-0.99969
-0.00129	25	-0.99969
-0.00129	25	-0.99969
-0.00129	25	-0.99969
-0.00129	25	-0.99969
-0.00129	25	-0.99969
-0.00129	25	-0.99969
-0.00129	25	-0.99969
-0.00129	25	-0.99969
-0.00129	25	-0.99969
-0.00129	25	-0.99969
-0.00129	25	-0.99969
-0.00129	0.02499	-0.99969
-0.00129	0.02499	-0.99969
-0.00129	0.02499	-0.99969
-0.00129	0.02499	-0.99969
-0.00129	0.02499	-0.99969
-0.00129	0.02499	-0.99969
-0.00129	0.02499	-0.99969
-0.00129	0.02499	-0.99969
-0.00129	0.02499	-0.99969
-0.00129	0.02499	-0.99969
-0.00129	0.02499	-0.99969
-0.00129	0.02499	-0.99969
-0.00129	0.02499	-0.99969
-0.00129	0.02499	-0.99969
-0.00129	0.02499	-0.99969
-0.00129	0.02499	-0.99969
-0.00129	0.02499	-0.99969
-0.00129	0.02499	-0.99969
-0.00129	0.02499	-0.99969
-0.00129	0.02499	-0.99969
-0.00129	0.02499	-0.99969
-0.00129	0.02499	-0.99969
-0.00129	0.02499	-0.99969
-0.00129	0.02499	-0.99969
-0.00129	0.02499	-0.99969
-0.00129	0.02499	-0.99969
-0.00129	0.02499	-0.99969
-0.00129	0.02499	-0.99969
-0.00129	0.02499	-0.99969
-0.00129	0.02499	-0.99969
-0.00129	0.02499	-0.99969
-0.00129	0.02499	-0.99969
-0.00129	0.02498	-0.99969
-0.00129	0.02498	-0.99969
-0.00129	0.02498	-0.99969
-0.00129	0.02498	-0.99969
-0.00129	0.02498	-0.99969
-0.00129	0.02498	-0.99969
-0.00129	0.02498	-0.99969
-0.00129	0.02498	-0.99969
-0.00129	0.02498	-0.99969
-0.00129	0.02498	-0.99969
-0.00129	0.02498	-0.99969
-0.00129	0.02498	-0.99969
-0.00129	0.02498	-0.99969
-0.00129	0.02498	-0.99969
-0.00129	0.02498	-0.99969
-0.00129	0.02498	-0.99969
-0.00129	0.02498	-0.99969
-0.00129	0.02498	-0.99969
-0.00129	0.02498	-0.99969
-0.00129	0.02498	-0.99969
-0.00129	0.02498	-0.99969
-0.00129	0.02498	-0.99969
-0.00129	0.02498	-0.99969
-0.00129	0.02498	-0.99969
-0.00129	0.02498	-0.99969
-0.00129	0.02498	-0.99969
-0.00129	0.02498	-0.99969
-0.00129	0.02498	-0.99969
-0.00129	0.02498	-0.99969
-0.00129	0.02498	-0.99969
-0.00129	0.02498	-0.99969
-0.00129	0.02498	-0.99969
-0.00129	0.02497	-0.99969
-0.00129	0.02497	-0.99969
-0.00129	0.02497	-0.99969
-0.00129	0.02497	-0.99969
-0.00129	0.02497	-0.99969
-0.00129	0.02497	-0.99969
-0.00129	0.02497	-0.99969
-0.00129	0.02497	-0.99969
-0.00129	0.02497	-0.99969
-0.00129	0.02497	-0.99969
-0.00129	0.02497	-0.99969
-0.00129	0.02497	-0.99969
-0.00129	0.02497	-0.99969
-0.00129	0.02497	-0.99969
-0.00129	0.02497	-0.99969
-0.00129	0.02497	-0.99969
-0.00129	0.02497	-0.99969
-0.00129	0.02497	-0.99969
-0.00129	0.02497	-0.99969
-0.00129	0.02497	-0.99969
-0.00129	0.02497	-0.99969
-0.00129	0.02497	-0.99969
-0.00129	0.02497	-0.99969
-0.00129	0.02497	-0.99969
-0.00129	0.02497	-0.99969
-0.00129	0.02497	-0.99969
-0.00129	0.02497	-0.99969
-0.00129	0.02497	-0.99969
-0.00129	0.02497	-0.99969
-0.00129	0.02497	-0.99969
-0.00129	0.02497	-0.99969
-0.00129	0.02497	-0.99969
-0.00129	0.02496	-0.99969
-0.00129	0.02496	-0.99969
-0.00129	0.02496	-0.99969
-0.00129	0.02496	-0.99969
-0.00129	0.02496	-0.99969
-0.00129	0.02496	-0.99969
-0.00129	0.02496	-0.99969
-0.00129	0.02496	-0.99969
-0.00129	0.02496	-0.99969
-0.00129	0.02496	-0.99969
-0.00129	0.02496	-0.99969
-0.00129	0.02496	-0.99969
-0.00129	0.02496	-0.99969
-0.00129	0.02496	-0.99969
-0.00129	0.02496	-0.99969
-0.00129	0.02496	-0.99969
-0.00129	0.02495	-0.99969
-0.00129	0.02495	-0.99969
-0.00129	0.02495	-0.99969
-0.00129	0.02495	-0.99969
-0.00129	0.02495	-0.99969
-0.00129	0.02495	-0.99969
-0.00129	0.02495	-0.99969
-0.00129	0.02495	-0.99969
-0.00129	0.02495	-0.99969
-0.00129	0.02495	-0.99969
-0.00129	0.02495	-0.99969
-0.00129	0.02495	-0.99969
-0.00129	0.02495	-0.99969
-0.00129	0.02495	-0.99969
-0.00129	0.02495	-0.99969
-0.00129	0.02495	-0.99969
-0.00128	0.02495	-0.99969
-0.00128	0.02495	-0.99969
-0.00128	0.02495	-0.99969
-0.00128	0.02495	-0.99969
-0.00128	0.02495	-0.99969
-0.00128	0.02495	-0.99969
-0.00128	0.02495	-0.99969
-0.00128	0.02495	-0.99969
-0.00128	0.02495	-0.99969
-0.00128	0.02495	-0.99969
-0.00128	0.02495	-0.99969
-0.00128	0.02495	-0.99969
-0.00128	0.02495	-0.99969
-0.00128	0.02495	-0.99969
-0.00128	0.02495	-0.99969
-0.00128	0.02495	-0.99969
-0.00128	0.02494	-0.99969
-0.00128	0.02494	-0.99969
-0.00128	0.02494	-0.99969
-0.00128	0.02494	-0.99969
-0.00128	0.02494	-0.99969
-0.00128	0.02494	-0.99969
-0.00128	0.02494	-0.99969
-0.00128	0.02494	-0.99969
-0.00128	0.02494	-0.99969
-0.00128	0.02494	-0.99969
-0.00128	0.02494	-0.99969
-0.00128	0.02494	-0.99969
-0.00128	0.02494	-0.99969
-0.00128	0.02494	-0.99969
-0.00128	0.02494	-0.99969
-0.00128	0.02494	-0.99969
-0.00128	0.02494	-0.99969
-0.00128	0.02494	-0.99969
-0.00128	0.02494	-0.99969
-0.00128	0.02494	-0.99969
-0.00128	0.02494	-0.99969
-0.00128	0.02494	-0.99969
-0.00128	0.02494	-0.99969
-0.00128	0.02494	-0.99969
-0.00128	0.02494	-0.99969
-0.00128	0.02494	-0.99969
-0.00128	0.02494	-0.99969
-0.00128	0.02494	-0.99969
-0.00128	0.02494	-0.99969
-0.00128	0.02494	-0.99969
-0.00128	0.02494	-0.99969
-0.00128	0.02494	-0.99969
-0.00128	0.02493	-0.99969
-0.00128	0.02493	-0.99969
-0.00128	0.02493	-0.99969
-0.00128	0.02493	-0.99969
-0.00128	0.02493	-0.99969
-0.00128	0.02493	-0.99969
-0.00128	0.02493	-0.99969
-0.00128	0.02493	-0.99969
-0.00128	0.02493	-0.99969
-0.00128	0.02493	-0.99969
-0.00128	0.02493	-0.99969
-0.00128	0.02493	-0.99969
-0.00128	0.02493	-0.99969
-0.00128	0.02493	-0.99969
-0.00128	0.02493	-0.99969
-0.00128	0.02493	-0.99969
-0.00128	0.02493	-0.99969
-0.00128	0.02493	-0.99969
-0.00128	0.02493	-0.99969
-0.00128	0.02493	-0.99969
-0.00128	0.02493	-0.99969
-0.00128	0.02493	-0.99969
-0.00128	0.02493	-0.99969
-0.00128	0.02493	-0.99969
-0.00128	0.02493	-0.99969
-0.00128	0.02493	-0.99969
-0.00128	0.02493	-0.99969
-0.00128	0.02493	-0.99969
-0.00128	0.02493	-0.99969
-0.00128	0.02493	-0.99969
-0.00128	0.02493	-0.99969
-0.00128	0.02493	-0.99969
-0.00128	0.02492	-0.99969
-0.00128	0.02492	-0.99969
-0.00128	0.02492	-0.99969
-0.00128	0.02492	-0.99969
-0.00128	0.02492	-0.99969
-0.00128	0.02492	-0.99969
-0.00128	0.02492	-0.99969
-0.00128	0.02492	-0.99969
-0.00128	0.02492	-0.99969
-0.00128	0.02492	-0.99969
-0.00128	0.02492	-0.99969
-0.00128	0.02492	-0.99969
-0.00128	0.02492	-0.99969
-0.00128	0.02492	-0.99969
-0.00128	0.02492	-0.99969
-0.00128	0.02492	-0.99969
-0.00128	0.02491	-0.99969
-0.00128	0.02491	-0.99969
-0.00128	0.02491	-0.99969
-0.00128	0.02491	-0.99969
-0.00128	0.02491	-0.99969
-0.00128	0.02491	-0.99969
-0.00128	0.02491	-0.99969
-0.00128	0.02491	-0.99969
-0.00128	0.02491	-0.99969
-0.00128	0.02491	-0.99969
-0.00128	0.02491	-0.99969
-0.00128	0.02491	-0.99969
-0.00128	0.02491	-0.99969
-0.00128	0.02491	-0.99969
-0.00128	0.02491	-0.99969
-0.00128	0.02491	-0.99969
-0.00128	0.02491	-0.99969
-0.00128	0.02491	-0.99969
-0.00128	0.02491	-0.99969
-0.00128	0.02491	-0.99969
-0.00128	0.02491	-0.99969
-0.00128	0.02491	-0.99969
-0.00128	0.02491	-0.99969
-0.00128	0.02491	-0.99969
-0.00128	0.02491	-0.99969
-0.00128	0.02491	-0.99969
-0.00128	0.02491	-0.99969
-0.00128	0.02491	-0.99969
-0.00128	0.02491	-0.99969
-0.00128	0.02491	-0.99969
-0.00128	0.02491	-0.99969
-0.00128	0.02491	-0.99969
-0.00128	0.0249	-0.99969
-0.00128	0.0249	-0.99969
-0.00128	0.0249	-0.99969
-0.00128	0.0249	-0.99969
-0.00128	0.0249	-0.99969
-0.00128	0.0249	-0.99969
-0.00128	0.0249	-0.99969
-0.00128	0.0249	-0.99969
-0.00128	0.0249	-0.99969
-0.00128	0.0249	-0.99969
-0.00128	0.0249	-0.99969
-0.00128	0.0249	-0.99969
-0.00128	0.0249	-0.99969
-0.00128	0.0249	-0.99969
-0.00128	0.0249	-0.99969
-0.00128	0.0249	-0.99969
-0.00128	0.0249	-0.99969
-0.00128	0.0249	-0.99969
-0.00128	0.0249	-0.99969
-0.00128	0.0249	-0.99969
-0.00128	0.0249	-0.99969
-0.00128	0.0249	-0.99969
-0.00128	0.0249	-0.99969
-0.00128	0.0249	-0.99969
-0.00128	0.0249	-0.99969
-0.00128	0.0249	-0.99969
-0.00128	0.0249	-0.99969
-0.00128	0.0249	-0.99969
-0.00128	0.0249	-0.99969
-0.00128	0.0249	-0.99969
-0.00128	0.0249	-0.99969
-0.00128	0.0249	-0.99969
-0.00128	0.02489	-0.99969
-0.00128	0.02489	-0.99969
-0.00128	0.02489	-0.99969
-0.00128	0.02489	-0.99969
-0.00128	0.02489	-0.99969
-0.00128	0.02489	-0.99969
-0.00128	0.02489	-0.99969
-0.00128	0.02489	-0.99969
-0.00128	0.02489	-0.99969
-0.00128	0.02489	-0.99969
-0.00128	0.02489	-0.99969
-0.00128	0.02489	-0.99969
-0.00128	0.02489	-0.99969
-0.00128	0.02489	-0.99969
-0.00128	0.02489	-0.99969
-0.00128	0.02489	-0.99969
-0.00128	0.02488	-0.99969
-0.00128	0.02488	-0.99969
-0.00128	0.02488	-0.99969
-0.00128	0.02488	-0.99969
-0.00128	0.02488	-0.99969
-0.00128	0.02488	-0.99969
-0.00128	0.02488	-0.99969
-0.00128	0.02488	-0.99969
-0.00128	0.02488	-0.99969
-0.00128	0.02488	-0.99969
-0.00128	0.02488	-0.99969
-0.00128	0.02488	-0.99969
-0.00128	0.02488	-0.99969
-0.00128	0.02488	-0.99969
-0.00128	0.02488	-0.99969
-0.00128	0.02488	-0.99969
-0.00128	0.02488	-0.99969
-0.00128	0.02488	-0.99969
-0.00128	0.02488	-0.99969
-0.00128	0.02488	-0.99969
-0.00128	0.02488	-0.99969
-0.00128	0.02488	-0.99969
-0.00128	0.02488	-0.99969
-0.00128	0.02488	-0.99969
-0.00128	0.02488	-0.99969
-0.00128	0.02488	-0.99969
-0.00128	0.02488	-0.99969
-0.00128	0.02488	-0.99969
-0.00128	0.02488	-0.99969
-0.00128	0.02488	-0.99969
-0.00128	0.02488	-0.99969
-0.00128	0.02488	-0.99969
-0.00127	0.02487	-0.99969
-0.00127	0.02487	-0.99969
-0.00127	0.02487	-0.99969
-0.00127	0.02487	-0.99969
-0.00127	0.02487	-0.99969
-0.00127	0.02487	-0.99969
-0.00127	0.02487	-0.99969
-0.00127	0.02487	-0.99969
-0.00127	0.02487	-0.99969
-0.00127	0.02487	-0.99969
-0.00127	0.02487	-0.99969
-0.00127	0.02487	-0.99969
-0.00127	0.02487	-0.99969
-0.00127	0.02487	-0.99969
-0.00127	0.02487	-0.99969
-0.00127	0.02487	-0.99969
-0.00127	0.02487	-0.99969
-0.00127	0.02487	-0.99969
-0.00127	0.02487	-0.99969
-0.00127	0.02487	-0.99969
-0.00127	0.02487	-0.99969
-0.00127	0.02487	-0.99969
-0.00127	0.02487	-0.99969
-0.00127	0.02487	-0.99969
-0.00127	0.02487	-0.99969
-0.00127	0.02487	-0.99969
-0.00127	0.02487	-0.99969
-0.00127	0.02487	-0.99969
-0.00127	0.02487	-0.99969
-0.00127	0.02487	-0.99969
-0.00127	0.02487	-0.99969
-0.00127	0.02487	-0.99969
-0.00127	0.02486	-0.99969
-0.00127	0.02486	-0.99969
-0.00127	0.02486	-0.99969
-0.00127	0.02486	-0.99969
-0.00127	0.02486	-0.99969
-0.00127	0.02486	-0.99969
-0.00127	0.02486	-0.99969
-0.00127	0.02486	-0.99969
-0.00127	0.02486	-0.99969
-0.00127	0.02486	-0.99969
-0.00127	0.02486	-0.99969
-0.00127	0.02486	-0.99969
-0.00127	0.02486	-0.99969
-0.00127	0.02486	-0.99969
-0.00127	0.02486	-0.99969
-0.00127	0.02486	-0.99969
-0.00127	0.02486	-0.99969
-0.00127	0.02486	-0.99969
-0.00127	0.02486	-0.99969
-0.00127	0.02486	-0.99969
-0.00127	0.02486	-0.99969
-0.00127	0.02486	-0.99969
-0.00127	0.02486	-0.99969
-0.00127	0.02486	-0.99969
-0.00127	0.02486	-0.99969
-0.00127	0.02486	-0.99969
-0.00127	0.02486	-0.99969
-0.00127	0.02486	-0.99969
-0.00127	0.02486	-0.99969
-0.00127	0.02486	-0.99969
-0.00127	0.02486	-0.99969
-0.00127	0.02486	-0.99969
-0.00127	0.02485	-0.99969
-0.00127	0.02485	-0.99969
-0.00127	0.02485	-0.99969
-0.00127	0.02485	-0.99969
-0.00127	0.02485	-0.99969
-0.00127	0.02485	-0.99969
-0.00127	0.02485	-0.99969
-0.00127	0.02485	-0.99969
-0.00127	0.02485	-0.99969
-0.00127	0.02485	-0.99969
-0.00127	0.02485	-0.99969
-0.00127	0.02485	-0.99969
-0.00127	0.02485	-0.99969
-0.00127	0.02485	-0.99969
-0.00127	0.02485	-0.99969
-0.00127	0.02485	-0.99969
-0.00127	0.02484	-0.99969
-0.00127	0.02484	-0.99969
-0.00127	0.02484	-0.99969
-0.00127	0.02484	-0.99969
-0.00127	0.02484	-0.99969
-0.00127	0.02484	-0.99969
-0.00127	0.02484	-0.99969
-0.00127	0.02484	-0.99969
-0.00127	0.02484	-0.99969
-0.00127	0.02484	-0.99969
-0.00127	0.02484	-0.99969
-0.00127	0.02484	-0.99969
-0.00127	0.02484	-0.99969
-0.00127	0.02484	-0.99969
-0.00127	0.02484	-0.99969
-0.00127	0.02484	-0.99969
-0.00127	0.02484	-0.99969
-0.00127	0.02484	-0.99969
-0.00127	0.02484	-0.99969
-0.00127	0.02484	-0.99969
-0.00127	0.02484	-0.99969
-0.00127	0.02484	-0.99969
-0.00127	0.02484	-0.99969
-0.00127	0.02484	-0.99969
-0.00127	0.02484	-0.99969
-0.00127	0.02484	-0.99969
-0.00127	0.02484	-0.99969
-0.00127	0.02484	-0.99969
-0.00127	0.02484	-0.99969
-0.00127	0.02484	-0.99969
-0.00127	0.02484	-0.99969
-0.00127	0.02484	-0.99969
-0.00127	0.02484	-0.99969
-0.00127	0.02484	-0.99969
-0.00127	0.02484	-0.99969
-0.00127	0.02484	-0.99969
-0.00127	0.02484	-0.99969
-0.00127	0.02484	-0.99969
-0.00127	0.02484	-0.99969
-0.00127	0.02484	-0.99969
-0.00127	0.02484	-0.99969
-0.00127	0.02484	-0.99969
-0.00127	0.02484	-0.99969
-0.00127	0.02484	-0.99969
-0.00127	0.02484	-0.99969
-0.00127	0.02484	-0.99969
-0.00127	0.02484	-0.99969
-0.00127	0.02484	-0.99969
-0.00127	0.02483	-0.99969
-0.00127	0.02483	-0.99969
-0.00127	0.02483	-0.99969
-0.00127	0.02483	-0.99969
-0.00127	0.02483	-0.99969
-0.00127	0.02483	-0.99969
-0.00127	0.02483	-0.99969
-0.00127	0.02483	-0.99969
-0.00127	0.02483	-0.99969
-0.00127	0.02483	-0.99969
-0.00127	0.02483	-0.99969
-0.00127	0.02483	-0.99969
-0.00127	0.02483	-0.99969
-0.00127	0.02483	-0.99969
-0.00127	0.02483	-0.99969
-0.00127	0.02483	-0.99969
-0.00127	0.02482	-0.99969
-0.00127	0.02482	-0.99969
-0.00127	0.02482	-0.99969
-0.00127	0.02482	-0.99969
-0.00127	0.02482	-0.99969
-0.00127	0.02482	-0.99969
-0.00127	0.02482	-0.99969
-0.00127	0.02482	-0.99969
-0.00127	0.02482	-0.99969
-0.00127	0.02482	-0.99969
-0.00127	0.02482	-0.99969
-0.00127	0.02482	-0.99969
-0.00127	0.02482	-0.99969
-0.00127	0.02482	-0.99969
-0.00127	0.02482	-0.99969
-0.00127	0.02482	-0.99969
-0.00127	0.02482	-0.99969
-0.00127	0.02482	-0.99969
-0.00127	0.02482	-0.99969
-0.00127	0.02482	-0.99969
-0.00127	0.02482	-0.99969
-0.00127	0.02482	-0.99969
-0.00127	0.02482	-0.99969
-0.00127	0.02482	-0.99969
-0.00127	0.02482	-0.99969
-0.00127	0.02482	-0.99969
-0.00127	0.02482	-0.99969
-0.00127	0.02482	-0.99969
-0.00127	0.02482	-0.99969
-0.00127	0.02482	-0.99969
[truncated: 29,842 more rows]
